# Supplementary material for: Allele specific expression in Alzheimer's disease
Source: Alzheimers Dement. 2026 Jun 11;22(6):e71558. doi: 10.1002/alz.71558 (PMC13254825; doi:10.1002/alz.71558)
Supplement: Supplementary file 6 — Supporting Information [file ALZ-22-e71558-s007.xlsx]

## Sheet: Table of Content
Table of Content
Supplementary Tables
Table S1	Sample size summary for RNA-seq dataset from MSBB cohort across multiple levels of clinical characteristics and pathology statuses.
Table S2	Sample size summary for RNA-seq dataset from ROSMAP cohort across multiple levels of clinical characteristics and pathology statuses.
Table S3	ASE count for sample variants and involved sample's count or involved variant's count across brain regions and cohorts.
Table S4	Detailed information for ASE variant enrichment analysis across all autosomal chromosomal bands and brain regions, including ASE variant count, percentage and 100,000 permutations significance (Pvalue).
Table S5	Detailed information for top 5 ASE variants with highest fraction in all the carriers of AD samples among AD-associated genes.
Table S6	Single cell count and involved sample's count for the single-cell RNA-seq dataset from ROSMAP cohort across cell types and pathology statuses.
Table S7	Detailed information for neuropathological variable associated ASE variants identfied by the linear mixed effects model.

## Sheet: Table S1
Table S1. Sample size summary for RNA-seq dataset from MSBB cohort across multiple levels of clinical characteristics and pathology statuses.
		MSBB AD sample					MSBB AsymAD sample					MSBB Control sample
ClinicalVariable	ClinicalVariableLevel	BM_10 sample count	BM_22 sample count	BM_36 sample count	BM_44 sample count	Sum of sample count	BM_10 sample count	BM_22 sample count	BM_36 sample count	BM_44 sample count	Sum of sample count	BM_10 sample count	BM_22 sample count	BM_36 sample count	BM_44 sample count	Sum of sample count
Age of death	60-70	4	5	4	4	17	0	0	0	0	0	8	8	8	8	32
Age of death	70-80	21	23	14	16	74	3	3	3	2	11	17	12	16	15	60
Age of death	80-90	46	44	39	41	170	9	6	6	8	29	15	12	11	10	48
Age of death	90-100	43	35	35	34	147	7	7	5	7	26	10	9	10	10	39
Age of death	100-110	6	4	6	5	21	0	0	0	0	0	3	3	3	3	12
RACE	W	101	92	81	85	359	12	12	9	11	44	38	29	32	31	130
RACE	H	5	5	4	4	18	1	1	1	0	3	8	7	8	9	32
RACE	B	13	13	12	10	48	6	3	4	6	19	6	7	7	6	26
RACE	A	0	0	0	0	0	0	0	0	0	0	1	1	1	0	3
RACE	U	1	1	1	1	4	0	0	0	0	0	0	0	0	0	0
SEX	F	80	66	65	63	274	15	13	10	14	52	29	23	24	22	98
SEX	M	40	45	33	37	155	4	3	4	3	14	24	21	24	24	93
CERAD	0	0	0	0	0	0	0	0	0	0	0	48	40	44	41	173
CERAD	1	0	0	0	0	0	12	12	9	10	43	5	4	4	5	18
CERAD	2	27	26	23	25	101	3	2	3	3	11	0	0	0	0	0
CERAD	3	93	85	75	75	328	4	2	2	4	12	0	0	0	0	0
CDR	0	0	0	0	0	0	11	11	10	10	42	24	19	22	17	82
CDR	0.5	0	0	0	0	0	8	5	4	7	24	29	25	26	29	109
CDR	1	10	10	10	10	40	0	0	0	0	0	0	0	0	0	0
CDR	2	31	22	22	23	98	0	0	0	0	0	0	0	0	0	0
CDR	3	36	40	31	35	142	0	0	0	0	0	0	0	0	0	0
CDR	4	18	16	17	14	65	0	0	0	0	0	0	0	0	0	0
CDR	5	25	23	18	18	84	0	0	0	0	0	0	0	0	0	0
bbscore	0	0	0	0	0	0	0	0	0	0	0	7	5	4	6	22
bbscore	1	0	0	0	0	0	0	0	0	0	0	15	14	16	12	57
bbscore	2	0	0	0	0	0	0	0	0	0	0	19	14	18	17	68
bbscore	3	15	16	14	17	62	9	8	6	7	30	12	11	10	11	44
bbscore	4	14	13	10	12	49	6	5	5	5	21	0	0	0	0	0
bbscore	5	21	22	19	17	79	3	3	2	4	12	0	0	0	0	0
bbscore	6	70	60	55	54	239	1	0	1	1	3	0	0	0	0	0
bbscore	NA	0	0	0	0	0	0	0	0	0	0	0	0	0	0	0
APOE	e2/e2	1	1	0	0	2	0	0	0	0	0	1	0	1	1	3
APOE	e3/e3	55	54	50	54	213	6	5	3	5	19	30	23	28	25	106
APOE	e4/e4	8	8	5	7	28	0	0	0	0	0	0	0	0	0	0
APOE	e2/e3	9	11	5	8	33	4	4	4	5	17	11	13	12	11	47
APOE	e3/e4	43	34	36	29	142	9	7	7	7	30	10	7	6	8	31
APOE	Ambiguous	2	1	1	1	5	0	0	0	0	0	1	1	1	1	4
APOE	NA	2	2	1	1	6	0	0	0	0	0	0	0	0	0	0
PMI	0-5	60	60	52	53	225	6	6	5	6	23	14	12	16	13	55
PMI	5-10	39	33	32	28	132	9	6	7	8	30	16	13	11	11	51
PMI	10-15	14	10	8	12	44	1	1	0	0	2	10	10	11	10	41
PMI	15-20	6	6	4	5	21	3	3	2	3	11	4	2	5	4	15
PMI	20-25	1	2	2	2	7	0	0	0	0	0	6	5	3	5	19
PMI	25-30	0	0	0	0	0	0	0	0	0	0	2	1	1	2	6
PMI	30-35	0	0	0	0	0	0	0	0	0	0	1	1	1	1	4
PlaqueMean	0-10	61	54	46	50	211	17	15	13	15	60	53	44	48	46	191
PlaqueMean	10-20	33	33	29	31	126	2	1	1	2	6	0	0	0	0	0
PlaqueMean	20-30	21	18	18	14	71	0	0	0	0	0	0	0	0	0	0
PlaqueMean	30-40	3	4	3	3	13	0	0	0	0	0	0	0	0	0	0
PlaqueMean	40-50	2	2	2	2	8	0	0	0	0	0	0	0	0	0	0

## Sheet: Table S2
Table S2. Sample size summary for RNA-seq dataset from ROSMAP cohort across multiple levels of clinical characteristics and pathology statuses.
		ROSMAP AD sample				ROSMAP AsymAD sample				ROSMAP Control sample
ClinicalVariable	ClinicalVariableLevel	AC sample count	DLPFC sample count	PCC sample count	Sum of sample count	AC sample count	DLPFC sample count	PCC sample count	Sum of sample count	AC sample count	DLPFC sample count	PCC sample count	Sum of sample count
Age of death	60-70	0	0	0	0	0	0	0	0	0	1	0	1
Age of death	70-80	7	9	4	20	16	15	12	43	23	27	18	68
Age of death	80-90	78	86	61	225	99	103	79	281	61	69	57	187
Age of death	90-100	103	105	70	278	103	93	76	272	32	31	31	94
Age of death	100-110	14	19	16	49	10	7	8	25	1	1	0	2
APOE	22	0	0	0	0	2	2	2	6	1	1	1	3
APOE	33	108	116	81	305	141	128	99	368	86	97	79	262
APOE	44	5	5	4	14	3	1	1	5	0	0	0	0
APOE	23	14	18	12	44	26	33	26	85	20	21	18	59
APOE	24	7	7	5	19	4	4	4	12	0	1	1	2
APOE	34	67	73	48	188	48	48	41	137	10	9	7	26
APOE	NA	1	0	1	2	4	2	2	8	0	0	0	0
bbscore	0	0	0	0	0	0	0	0	0	7	6	6	19
bbscore	1	0	0	0	0	0	0	0	0	27	34	26	87
bbscore	2	0	0	0	0	0	0	0	0	28	33	26	87
bbscore	3	28	33	26	87	68	71	56	195	55	56	48	159
bbscore	4	63	67	49	179	116	110	87	313	0	0	0	0
bbscore	5	104	110	70	284	44	37	32	113	0	0	0	0
bbscore	6	7	9	6	22	0	0	0	0	0	0	0	0
CERAD	0	0	0	0	0	0	0	0	0	102	113	96	311
CERAD	1	0	0	0	0	34	38	26	98	15	16	10	41
CERAD	2	83	98	72	253	122	119	98	339	0	0	0	0
CERAD	3	119	121	79	319	72	61	51	184	0	0	0	0
PMI	0-5	47	63	41	151	58	68	52	178	33	40	27	100
PMI	5-10	109	110	81	300	123	111	97	331	57	65	55	177
PMI	10-15	25	26	15	66	22	17	13	52	16	13	13	42
PMI	15-20	15	14	9	38	12	11	7	30	7	8	7	22
PMI	20-25	3	3	2	8	7	6	2	15	4	2	3	9
PMI	25-30	0	0	0	0	3	4	1	8	0	1	0	1
PMI	30-35	1	2	1	4	1	1	1	3	0	0	0	0
PMI	40-45	1	1	0	2	0	0	0	0	0	0	0	0
PMI1	85-90	0	0	0	0	0	0	0	0	0	0	1	1
PMI1	NA	1	0	2	3	2	0	2	4	0	0	0	0
MMSE	LessThan24	202	219	151	572	0	0	0	0	0	0	0	0
MMSE	NotLessThan24	0	0	0	0	228	218	175	621	117	129	106	352
cogdx	1	3	1	2	6	112	109	91	312	74	77	70	221
cogdx	2	14	14	11	39	86	81	59	226	37	42	29	108
cogdx	3	3	1	1	5	5	5	5	15	2	4	2	8
cogdx	4	161	178	121	460	22	21	17	60	2	3	2	7
cogdx	5	16	18	13	47	3	2	3	8	2	2	2	6
cogdx	6	5	7	3	15	0	0	0	0	0	1	1	2

## Sheet: Table S3
Table S3. ASE count for sample variants and involved sample's count or involved variant's count across brain regions and cohorts.
	MSBB AD sample				ROSMAP AD sample			MSBB AsymAD sample				ROSMAP AsymAD sample			MSBB Control sample				ROSMAP Control sample
	BM_10	BM_22	BM_36	BM_44	AC	DLPFC	PCC	BM_10	BM_22	BM_36	BM_44	AC	DLPFC	PCC	BM_10	BM_22	BM_36	BM_44	AC	DLPFC	PCC
All_SampleVariant_Count	907136	767447	686868	756231	3227818	3209391	2398185	136184	119785	108975	115101	3629775	3171725	2758411	402083	309844	371501	333257	1898280	1977814	1723771
All_SampleVariant_SampleCount	120	111	98	100	202	219	151	19	16	14	17	228	218	175	53	44	48	46	117	129	106
All_SampleVariant_VariantCount	23703	23703	23703	23703	48324	47683	49997	23605	23572	23477	23087	48324	47683	49997	23703	23703	23702	23677	48324	47683	49997
ASE-IncreasedAlt_SampleVariant_Count	5714	5671	4540	5872	25175	43385	18712	1202	987	872	972	29061	38686	20541	2868	2033	2505	2441	14398	25480	12195
ASE-IncreasedAlt_SampleVariant_SampleCount	120	111	98	100	202	219	151	19	16	14	17	228	218	175	53	44	48	46	117	129	106
ASE-IncreasedAlt_SampleVariant_VariantCount	1324	2228	1713	2443	7874	14868	7095	644	586	487	606	9175	12526	7292	965	798	793	1016	4924	9429	4582
ASE-IncreasedAltFromZero_SampleVariant_Count	3104	3338	2815	3316	7475	9652	6664	676	629	558	574	8317	9025	7057	1643	1165	1537	1293	4641	5889	5042
ASE-IncreasedAltFromZero_SampleVariant_SampleCount	118	109	97	99	202	219	151	19	16	14	17	228	218	175	53	44	48	45	117	129	106
ASE-IncreasedAltFromZero_SampleVariant_VariantCount	693	1338	1132	1458	2594	4282	2347	398	396	334	387	2817	3816	2308	543	443	504	491	1700	2804	1849
ASE-DecreasedAlt_SampleVariant_Count	8962	8768	7203	9314	50338	80471	32509	1513	1405	1111	1357	56739	71586	36872	4159	3073	3440	3565	27626	47726	20732
ASE-DecreasedAlt_SampleVariant_SampleCount	120	111	98	100	202	219	151	19	16	14	17	228	218	175	53	44	48	46	117	129	106
ASE-DecreasedAlt_SampleVariant_VariantCount	1762	2984	2396	3315	11971	20160	10045	784	766	553	799	13247	17698	10539	1197	1023	983	1369	7437	13976	6292
ASE-DecreasedAltToZero_SampleVariant_Count	4717	4895	4267	4640	8509	9994	6842	773	736	647	594	9269	9227	7568	2067	1567	1849	1545	4790	5603	4615
ASE-DecreasedAltToZero_SampleVariant_SampleCount	120	111	98	100	202	219	151	19	16	14	17	228	218	175	53	44	48	46	117	129	106
ASE-DecreasedAltToZero_SampleVariant_VariantCount	464	1464	1321	1502	1590	3028	1506	360	360	301	314	1675	2674	1518	354	360	357	368	1021	1781	902

## Sheet: Table S4
Table S4. Detailed information for ASE variant enrichment analysis across all autosomal chromosomal bands and brain regions, including ASE variant count, percentage and 100,000 permutations significance (Pvalue).
		MSBB AD Sample												ROSMAP AD Sample									MSBB AsymAD Sample												ROSMAP AsymAD Sample									MSBB Control Sample
Chr	Band	BM_10_ASECount	BM_10_ASEPercentage	BM_10_Pvalue	BM_22_ASECount	BM_22_ASEPercentage	BM_22_Pvalue	BM_36_ASECount	BM_36_ASEPercentage	BM_36_Pvalue	BM_44_ASECount	BM_44_ASEPercentage	BM_44_Pvalue	AC_ASECount	AC_ASEPercentage	AC_Pvalue	DLPFC_ASECount	DLPFC_ASEPercentage	DLPFC_Pvalue	PCC_ASECount	PCC_ASEPercentage	PCC_Pvalue	BM_10_ASECount	BM_10_ASEPercentage	BM_10_Pvalue	BM_22_ASECount	BM_22_ASEPercentage	BM_22_Pvalue	BM_36_ASECount	BM_36_ASEPercentage	BM_36_Pvalue	BM_44_ASECount	BM_44_ASEPercentage	BM_44_Pvalue	AC_ASECount	AC_ASEPercentage	AC_Pvalue	DLPFC_ASECount	DLPFC_ASEPercentage	DLPFC_Pvalue	PCC_ASECount	PCC_ASEPercentage	PCC_Pvalue	BM_10_ASECount	BM_10_ASEPercentage	BM_10_Pvalue	BM_22_ASECount	BM_22_ASEPercentage	BM_22_Pvalue
chr1	p36.33	13	0.0136268	0.76718	19	0.0201058	0.41682	20	0.0276625	0.02613	38	0.0382294	0.00023	95	0.0182974	0.99475	195	0.0318263	0.99784	74	0.0195715	0.79254	2	0.013245	0.80713	7	0.0451613	0.03682	2	0.017094	0.63135	9	0.054878	0.0063	103	0.0179193	0.99851	166	0.0269437	0.99979	92	0.0213953	0.408	9	0.0186722	0.46957	9	0.0210773	0.2743
chr1	p36.32	38	0.0279412	0.0011	22	0.0202765	0.39101	25	0.0278087	0.01372	36	0.0293638	0.01736	49	0.00765266	1	68	0.0127772	1	26	0.00633992	1	4	0.0175439	0.66692	4	0.0205128	0.5495	2	0.0125	0.78817	2	0.00943396	0.92974	48	0.00667223	1	46	0.0085885	1	28	0.00568528	1	13	0.0216306	0.25747	8	0.0178174	0.45831
chr1	p36.31	6	0.00385604	1	4	0.00289645	1	5	0.00427716	1	13	0.0095518	0.99933	30	0.00947568	1	123	0.0292578	0.99949	33	0.0103937	1	2	0.0106952	0.88988	2	0.0113636	0.86789	1	0.00625	0.94762	1	0.00526316	0.9796	38	0.0103599	1	119	0.0276487	0.99647	54	0.0146461	0.99751	2	0.0030303	0.99988	7	0.0126812	0.8058
chr1	p36.23	2	0.00426439	0.99567	2	0.00431965	0.99858	1	0.00277008	0.9982	3	0.00660793	0.99457	36	0.0148576	0.99863	85	0.0263484	0.99993	33	0.0183742	0.83034	2	0.0322581	0.35202	1	0.015625	0.7257	0	0	1	1	0.016129	0.71997	38	0.014902	0.99934	62	0.0201823	1	43	0.0209246	0.50627	1	0.0052356	0.96506	1	0.00625	0.93156
chr1	p36.22	7	0.0036784	1	8	0.00463231	1	5	0.00331785	1	14	0.00787845	0.99999	105	0.0117345	1	358	0.0378596	0.65372	78	0.0126932	1	3	0.01	0.94049	2	0.00719424	0.97603	2	0.0083682	0.93228	1	0.00334448	0.99758	139	0.0136771	1	313	0.033344	0.78249	78	0.0108138	1	5	0.00619579	0.99819	1	0.0015528	0.99997
chr1	p36.21	1	0.00125471	1	2	0.0030349	0.99994	3	0.0056926	0.99435	5	0.00664011	0.99937	25	0.00500902	1	143	0.019947	1	34	0.0075707	1	0	0	1	0	0	1	0	0	1	1	0.00813008	0.919	26	0.00458635	1	134	0.0193726	1	35	0.00685468	1	2	0.00630915	0.97486	2	0.00722022	0.94341
chr1	p36.13	13	0.00440529	1	33	0.0119435	0.99815	18	0.0074565	0.99999	42	0.0157362	0.95712	280	0.0269257	0.01103	498	0.0458564	7e-05	228	0.0340502	0	0	0	1	2	0.00568182	0.99361	0	0	1	8	0.0225989	0.42649	305	0.026187	0.03982	400	0.0375059	0.0667	189	0.0242681	0.02021	8	0.006639	0.99963	11	0.0105465	0.95536
chr1	p36.12	45	0.0298408	7e-05	33	0.0248307	0.07013	30	0.0276243	0.00829	37	0.0273466	0.04039	215	0.029886	0.00029	370	0.061046	0	156	0.037134	0	8	0.0355556	0.08392	2	0.01	0.91037	5	0.0284091	0.21812	4	0.0177778	0.67047	243	0.0299963	0.0001	312	0.0523929	0	175	0.0359195	0	21	0.029745	0.014	12	0.0216216	0.20918
chr1	p36.11	0	0	1	8	0.00769971	0.99896	3	0.00345224	0.99997	7	0.00638104	0.99994	57	0.00879358	1	162	0.0240535	1	30	0.00664452	1	0	0	1	0	0	1	0	0	1	0	0	1	87	0.0116046	1	180	0.0269058	0.99988	65	0.0123129	1	1	0.00186916	0.99994	0	0	1
chr1	p35.3	0	0	1	4	0.0142857	0.77387	3	0.0121457	0.7944	4	0.0117994	0.90939	45	0.0155226	0.99882	89	0.0328535	0.94831	28	0.0151515	0.97776	0	0	1	1	0.0238095	0.56906	0	0	1	0	0	1	56	0.0171359	0.99547	69	0.0254613	0.99753	24	0.0112412	0.99967	0	0	1	0	0	1
chr1	p35.2	54	0.0781476	0	47	0.0700447	0	36	0.0634921	0	48	0.0718563	0	50	0.0217108	0.72104	114	0.0426647	0.15011	26	0.0149683	0.97749	10	0.0970874	5e-05	7	0.0736842	0.00301	6	0.0714286	0.00455	8	0.0851064	0.00071	54	0.0208817	0.83781	81	0.0309751	0.86783	27	0.0134128	0.99433	31	0.0971787	0	25	0.0909091	0
chr1	p35.1	3	0.00639659	0.98201	3	0.00652174	0.99177	3	0.00835655	0.94623	2	0.00449438	0.99869	15	0.00653026	1	43	0.0183525	1	20	0.0117302	0.99901	0	0	1	0	0	1	0	0	1	1	0.0140845	0.76359	22	0.00834915	1	37	0.0169569	1	24	0.0124159	0.9979	3	0.012766	0.78172	1	0.00537634	0.95503
chr1	p34.3	1	0.00093985	1	6	0.00642398	0.99964	6	0.007034	0.99645	4	0.00437637	0.99994	123	0.0167347	0.99998	318	0.0383548	0.55279	49	0.0102254	1	1	0.00588235	0.96718	0	0	1	0	0	1	2	0.0137931	0.79345	107	0.013634	1	281	0.0355561	0.35903	57	0.0111546	1	1	0.00219298	0.99966	1	0.00286533	0.99694
chr1	p34.2	16	0.00837696	0.99885	15	0.00873108	0.99976	9	0.00627615	0.99991	20	0.0117578	0.99679	87	0.0115569	1	150	0.0210704	1	43	0.00764988	1	4	0.0122699	0.89206	4	0.0137457	0.83419	3	0.0122951	0.82271	6	0.020979	0.51956	120	0.0143954	1	120	0.0176005	1	51	0.00803656	1	6	0.00697674	0.99726	4	0.00597015	0.9958
chr1	p34.1	2	0.00222717	1	9	0.0110024	0.96991	9	0.0131004	0.83156	9	0.0111248	0.9819	30	0.00666667	1	78	0.0136316	1	10	0.00368596	1	0	0	1	0	0	1	0	0	1	1	0.010101	0.86931	34	0.00668633	1	60	0.0100688	1	22	0.00701978	1	0	0	1	0	0	1
chr1	p33	0	0	1	4	0.00573066	0.99918	1	0.00170068	0.99995	3	0.00454545	0.99986	21	0.00703518	1	45	0.0143084	1	16	0.0071048	1	0	0	1	0	0	1	0	0	1	0	0	1	32	0.00857219	1	40	0.0116925	1	26	0.00875716	1	0	0	1	1	0.00398406	0.98425
chr1	p32.3	11	0.0074174	0.99893	14	0.0110935	0.98874	14	0.0126582	0.89951	15	0.0119427	0.98971	60	0.00967586	1	202	0.0279933	1	48	0.0106336	1	11	0.0429688	0.01499	8	0.0343348	0.09612	8	0.039801	0.03179	6	0.0263158	0.31495	89	0.0129417	1	171	0.0249126	1	58	0.0114693	1	11	0.0162242	0.63871	5	0.00927644	0.94304
chr1	p32.2	9	0.0238727	0.16107	9	0.0328467	0.07743	3	0.0125	0.78081	15	0.0519031	0.00091	18	0.0248963	0.42913	27	0.0331288	0.81606	18	0.0270677	0.18444	2	0.0307692	0.36997	3	0.0526316	0.10708	1	0.0204082	0.59311	1	0.0185185	0.67162	35	0.0384615	0.00391	22	0.0264106	0.92687	20	0.0251256	0.22627	6	0.0350877	0.08227	6	0.0560748	0.00875
chr1	p32.1	5	0.00791139	0.9759	5	0.010101	0.95518	2	0.00414938	0.99783	3	0.00581395	0.99796	11	0.00581088	1	18	0.0319149	0.82293	6	0.00560224	0.99998	0	0	1	0	0	1	0	0	1	0	0	1	24	0.0117705	0.99994	17	0.0326923	0.63365	6	0.00493016	1	5	0.0199203	0.44693	2	0.0108696	0.80889
chr1	p31.3	2	0.000726744	1	20	0.00834376	1	14	0.00635497	1	20	0.008726	1	114	0.0119547	1	157	0.0274716	1	67	0.0104589	1	4	0.0102828	0.95025	2	0.00607903	0.98949	2	0.00619195	0.9822	2	0.00671141	0.98363	142	0.012942	1	143	0.0250306	1	67	0.0093185	1	3	0.00241352	1	4	0.00446927	0.99986
chr1	p31.2													0	0	1				0	0	1													0	0	1				0	0	1
chr1	p31.1	23	0.00871212	0.9996	15	0.00762583	0.99999	22	0.0115425	0.97981	17	0.00893796	0.99991	122	0.0163561	1	288	0.0317425	0.99987	61	0.00868327	1	5	0.0145773	0.81449	4	0.0140845	0.81945	3	0.0111111	0.87245	3	0.0120968	0.87938	128	0.0166862	0.99998	214	0.0247142	1	77	0.00993805	1	11	0.00999092	0.98461	11	0.0145889	0.70038
chr1	p22.3	1	0.000924214	1	5	0.00526316	0.99993	3	0.00323276	0.99999	7	0.00750268	0.99941	63	0.0196201	0.93277	64	0.0235554	1	15	0.00601685	1	0	0	1	0	0	1	0	0	1	0	0	1	56	0.0156163	0.99973	50	0.018875	1	21	0.00707786	1	0	0	1	0	0	1
chr1	p22.2	3	0.00608519	0.98686	2	0.00485437	0.99666	3	0.00775194	0.96135	0	0	1	124	0.0446204	0	43	0.0300699	0.9631	45	0.0263158	0.09452	1	0.0140845	0.76218	0	0	1	0	0	1	0	0	1	145	0.0455402	0	47	0.0319728	0.74008	51	0.0247693	0.12039	0	0	1	2	0.013986	0.68383
chr1	p22.1	2	0.00264901	0.99994	7	0.0111821	0.95059	3	0.005	0.99788	5	0.00768049	0.99663	23	0.00381679	1	151	0.0326698	0.98572	35	0.0095057	1	0	0	1	1	0.00892857	0.89599	0	0	1	0	0	1	39	0.00616211	1	140	0.0315529	0.88737	38	0.00896015	1	0	0	1	1	0.0035461	0.99059
chr1	p21.3	0	0	1	5	0.00793651	0.99173	3	0.00473186	0.99878	4	0.00688468	0.99734	31	0.0218927	0.66893	37	0.0285274	0.9783	18	0.0142068	0.9739	2	0.018018	0.65075	0	0	1	0	0	1	1	0.0114943	0.83158	37	0.0224924	0.64314	39	0.0303738	0.82538	16	0.0110803	0.99844	2	0.00638978	0.97312	0	0	1
chr1	p21.2	0	0	1	1	0.00442478	0.9863	0	0	1	1	0.0044843	0.98925	29	0.0152632	0.99492	10	0.0131579	0.99999	7	0.008	0.99949	0	0	1	0	0	1	0	0	1	0	0	1	44	0.0204651	0.84823	12	0.0164609	0.999	13	0.013	0.97496	0	0	1	0	0	1
chr1	p21.1	2	0.00952381	0.85452	3	0.016129	0.6829	1	0.00632911	0.93407	2	0.0111111	0.87883	7	0.0173267	0.83239	7	0.0108527	0.99999	3	0.00717703	0.9941	1	0.030303	0.48624	0	0	1	0	0	1	0	0	1	4	0.00947867	0.9901	3	0.00451807	1	3	0.00678733	0.99532	0	0	1	0	0	1
chr1	p13.3	25	0.00801025	0.99998	33	0.0115952	0.9991	28	0.0111821	0.99343	35	0.0123066	0.99942	155	0.0163141	1	328	0.0360202	0.90419	114	0.0160881	0.99938	5	0.00998004	0.97167	3	0.00680272	0.99315	2	0.00544959	0.99074	6	0.0133929	0.89279	220	0.0209364	0.97025	269	0.0305266	0.98716	179	0.0229959	0.09655	11	0.00818452	0.99868	7	0.00657895	0.99859
chr1	p13.2	2	0.00158856	1	4	0.00385356	0.99999	2	0.002079	1	6	0.00566572	1	54	0.00743699	1	129	0.0208232	1	35	0.00593321	1	0	0	1	0	0	1	0	0	1	0	0	1	60	0.00701919	1	83	0.0131997	1	39	0.0056926	1	2	0.00324149	0.99974	1	0.00223714	0.99939
chr1	p13.1	0	0	1	1	0.0044843	0.98526	1	0.00598802	0.94373	3	0.0114943	0.89598	4	0.00296296	1	8	0.00702988	1	5	0.00545852	0.99996	0	0	1	0	0	1	0	0	1	0	0	1	6	0.00374532	1	9	0.00685976	1	3	0.00254237	1	0	0	1	0	0	1
chr1	p12	0	0	1	2	0.00352113	0.99975	2	0.00355872	0.99935	3	0.00502513	0.99954	20	0.00856531	1	34	0.024531	0.99844	23	0.00651743	1	1	0.0105263	0.85375	2	0.0215054	0.55579	2	0.0229885	0.47013	1	0.0104167	0.86221	16	0.00646987	1	26	0.020265	0.99918	13	0.0032557	1	2	0.00477327	0.99475	2	0.00662252	0.95885
chr1	p11.2	0	0	1	0	0	1	0	0	1	0	0	1	59	1	0	0	0	1	31	0.96875	0	0	0	1	0	0	1	0	0	1	0	0	1	66	0.985075	0	0	0	1	54	0.964286	0	0	0	1	0	0	1
chr1	p11.1
chr1	q11
chr1	q12
chr1	q21.1	51	0.0909091	0	50	0.120482	0	49	0.12069	0	54	0.128266	0	8	0.00451977	1	55	0.0268293	0.99836	8	0.00686106	0.99999	8	0.0824742	0.00054	3	0.0375	0.21524	3	0.0344828	0.20948	6	0.0810811	0.00371	14	0.00703518	1	38	0.0189149	1	8	0.00577617	1	31	0.139013	0	24	0.142012	0
chr1	q21.2	3	0.0215827	0.38862	1	0.00833333	0.89783	0	0	1	3	0.0277778	0.36799	20	0.0116822	0.99979	124	0.0919881	0	16	0.0153698	0.93233	1	0.0555556	0.29914	0	0	1	0	0	1	1	0.0625	0.27932	26	0.0133129	0.99953	104	0.0831335	0	17	0.0136876	0.97497	0	0	1	1	0.0217391	0.53623
chr1	q21.3	8	0.00295421	1	15	0.00607287	1	12	0.00574713	1	22	0.00912863	1	175	0.0162308	1	366	0.0265121	1	118	0.0145159	0.99999	1	0.00280899	0.99928	1	0.00301205	0.9987	0	0	1	1	0.00278552	0.99936	239	0.0191062	0.99975	332	0.0244172	1	148	0.0154618	0.99997	7	0.00606061	0.99982	5	0.00509165	0.99982
chr1	q22	51	0.0429655	0	43	0.0378855	0	46	0.0444015	0	55	0.0461023	0	37	0.00857474	1	181	0.0317711	0.99738	38	0.0118012	0.99999	5	0.0277778	0.29057	5	0.0277778	0.29186	5	0.0340136	0.13236	5	0.027027	0.32004	52	0.010704	1	193	0.0344828	0.55825	46	0.0119543	0.99998	22	0.0422265	0.00014	14	0.029724	0.02649
chr1	q23.1	1	0.00196464	0.9998	1	0.00210526	0.99985	3	0.00759494	0.96538	3	0.00621118	0.99663	44	0.0178427	0.97526	101	0.0295322	0.99815	37	0.0206588	0.60194	0	0	1	0	0	1	0	0	1	0	0	1	42	0.0154185	0.99897	86	0.0263319	0.99718	38	0.0185728	0.78122	1	0.005	0.97084	1	0.00568182	0.94542
chr1	q23.2	3	0.00298507	1	5	0.00552486	0.99979	5	0.00653595	0.99666	5	0.00632111	0.99968	136	0.037189	0	285	0.0692252	0	96	0.0361446	0	1	0.00564972	0.97176	2	0.011236	0.87091	0	0	1	3	0.0193548	0.61051	148	0.037573	0	273	0.0673243	0	77	0.0265792	0.0211	4	0.00754717	0.98286	0	0	1
chr1	q23.3	9	0.00569981	0.99995	4	0.00286533	1	7	0.00552486	0.99992	9	0.00648882	1	63	0.0107454	1	162	0.0369021	0.72815	53	0.0120072	1	3	0.0107527	0.91926	1	0.00425532	0.99123	0	0	1	2	0.00819672	0.95859	98	0.0150353	1	165	0.0383543	0.10636	54	0.0106867	1	9	0.0106509	0.95894	5	0.00816993	0.97339
chr1	q24.1	3	0.00564972	0.99171	4	0.00896861	0.96922	3	0.00773196	0.96172	5	0.0107527	0.95838	77	0.0432099	0	114	0.0539262	0.00025	69	0.0393611	0	0	0	1	0	0	1	0	0	1	0	0	1	82	0.0401371	1e-05	117	0.0542672	0	73	0.0328829	0.00018	2	0.0078125	0.94011	1	0.00591716	0.93867
chr1	q24.2	6	0.00594059	0.99912	8	0.00951249	0.98969	1	0.00114943	1	3	0.0031185	1	20	0.00605694	1	48	0.0172105	1	13	0.00524617	1	1	0.00917431	0.88962	1	0.010101	0.86473	0	0	1	0	0	1	23	0.0060415	1	46	0.0177401	1	14	0.00498753	1	2	0.00487805	0.99364	1	0.0030581	0.99595
chr1	q24.3	2	0.00183318	1	8	0.00815494	0.99783	7	0.00726141	0.99717	6	0.00587084	0.99997	43	0.0146708	0.99966	32	0.0176698	1	26	0.0117594	0.99981	1	0.00729927	0.93719	0	0	1	1	0.00684932	0.93231	0	0	1	40	0.0113058	1	30	0.015083	1	38	0.0143939	0.99379	0	0	1	0	0	1
chr1	q25.1	4	0.00297841	1	7	0.00562701	1	4	0.00346021	1	6	0.00519931	1	37	0.0112496	1	41	0.013049	1	14	0.00690335	1	0	0	1	0	0	1	0	0	1	0	0	1	37	0.0100516	1	38	0.0129032	1	31	0.0140018	0.99277	2	0.003663	0.99932	2	0.00421053	0.9967
chr1	q25.2	10	0.00560224	1	9	0.00561798	1	10	0.00681663	0.99977	23	0.0139733	0.97351	56	0.0100089	1	102	0.021057	1	27	0.00624277	1	0	0	1	2	0.00806452	0.95964	1	0.00454545	0.98267	3	0.0123457	0.8702	51	0.00819804	1	91	0.0191418	1	33	0.00678454	1	7	0.0097629	0.96717	4	0.00761905	0.97493
chr1	q25.3	7	0.00238338	1	17	0.00663803	1	13	0.00550148	1	24	0.00948992	0.99997	111	0.0111301	1	213	0.0283132	1	68	0.0100473	1	1	0.00280899	0.99924	0	0	1	0	0	1	0	0	1	158	0.0135879	1	186	0.0247078	1	90	0.0114855	1	2	0.00156863	1	2	0.00209205	0.99999
chr1	q31.1	1	0.00757576	0.88369	0	0	1	0	0	1	0	0	1	17	0.0513595	0.00249	5	0.0140056	0.9982	8	0.0363636	0.1009	0	0	1	0	0	1	0	0	1	0	0	1	21	0.0548303	0.00045	8	0.0212766	0.95064	19	0.0637584	2e-05	0	0	1	1	0.0238095	0.50188
chr1	q31.2	0	0	1	1	0.00571429	0.96351	1	0.00724638	0.9083	1	0.00641026	0.95806	7	0.0125	0.97736	17	0.0229111	0.99323	3	0.0107527	0.93899	0	0	1	0	0	1	0	0	1	1	0.0434783	0.37398	4	0.00605144	0.99988	11	0.0159884	0.99895	2	0.00465116	0.99866	0	0	1	0	0	1
chr1	q31.3	1	0.00343643	0.99149	1	0.004329	0.98745	3	0.0140187	0.71197	0	0	1	3	0.00445104	0.99999	1	0.00378788	0.99992	4	0.00793651	0.99446	1	0.025	0.55525	0	0	1	0	0	1	0	0	1	3	0.00377834	1	2	0.00775194	0.99898	4	0.00655738	0.99895	0	0	1	0	0	1
chr1	q32.1	10	0.00157381	1	31	0.00529915	1	28	0.00544641	1	41	0.00694797	1	248	0.0104827	1	543	0.023945	1	194	0.0119709	1	3	0.00314795	1	5	0.0054407	0.9999	2	0.00261097	1	4	0.00431965	0.99998	243	0.00898137	1	445	0.0195193	1	187	0.0100619	1	11	0.00390764	1	11	0.00468883	1
chr1	q32.2	1	0.000691563	1	2	0.0017094	1	1	0.000981354	1	7	0.00518903	1	31	0.00416163	1	144	0.0320213	0.99169	20	0.00395257	1	0	0	1	1	0.00483092	0.98499	1	0.00531915	0.96739	0	0	1	34	0.00410826	1	125	0.0282869	0.99314	23	0.00404005	1	2	0.00278552	0.99998	4	0.00715564	0.9827
chr1	q32.3	2	0.00266312	0.99992	1	0.00151286	1	0	0	1	1	0.00165289	1	28	0.00737036	1	85	0.029627	0.99577	12	0.00562061	1	0	0	1	1	0.00980392	0.87142	0	0	1	0	0	1	34	0.00815543	1	54	0.0197296	1	19	0.00788382	1	0	0	1	0	0	1
chr1	q41	1	0.00102669	1	1	0.00111483	1	4	0.00524934	0.9991	2	0.00235294	1	56	0.0123348	1	109	0.0367003	0.71771	23	0.00768203	1	0	0	1	0	0	1	0	0	1	1	0.00740741	0.937	38	0.00746415	1	83	0.0271775	0.99214	25	0.00709421	1	3	0.00738916	0.97343	0	0	1
chr1	q42.11	1	0.00469484	0.96958	0	0	1	1	0.00649351	0.92888	0	0	1	7	0.00972222	0.99772	17	0.0137207	1	4	0.00831601	0.99192	0	0	1	0	0	1	0	0	1	0	0	1	5	0.00645995	0.99997	8	0.00773694	1	6	0.0114943	0.96141	0	0	1	0	0	1
chr1	q42.12	5	0.00380228	0.99998	7	0.0054816	0.99999	11	0.00969163	0.98589	8	0.00658436	0.99998	57	0.0151073	0.99983	103	0.0288758	0.99922	38	0.0153784	0.9863	1	0.00502513	0.98219	1	0.00555556	0.97414	0	0	1	2	0.0101523	0.9092	88	0.0196692	0.96735	67	0.0182561	1	41	0.0144519	0.9948	1	0.00168067	0.99998	1	0.0018797	0.99985
chr1	q42.13	5	0.00164908	1	10	0.00366569	1	8	0.00338266	1	11	0.00403078	1	124	0.0103402	1	152	0.0185774	1	61	0.00835273	1	3	0.00616016	0.99645	3	0.00684932	0.9929	1	0.0027248	0.99881	2	0.00417537	0.99924	199	0.0144255	1	130	0.0156645	1	65	0.00779844	1	5	0.00400962	0.99999	6	0.00615385	0.99892
chr1	q42.2	5	0.00325098	1	13	0.00975244	0.99717	7	0.00609225	0.99978	10	0.00789266	0.9999	268	0.011095	1	243	0.0410265	0.1728	98	0.0206056	0.65205	7	0.0272374	0.25501	7	0.0333333	0.13019	4	0.0207254	0.4676	5	0.0240385	0.41654	262	0.0102882	1	199	0.0358107	0.34788	125	0.0238231	0.07188	10	0.0136426	0.82294	3	0.00502513	0.99722
chr1	q42.3	1	0.00129032	1	9	0.0134933	0.8805	8	0.0134003	0.80019	14	0.0204678	0.50909	388	0.0673027	0	163	0.0368112	0.74118	58	0.0188128	0.85154	0	0	1	2	0.0188679	0.62598	0	0	1	1	0.00813008	0.91948	381	0.0591339	0	143	0.0338702	0.63673	72	0.0197639	0.68681	2	0.00558659	0.98642	0	0	1
chr1	q43	9	0.0032316	1	17	0.00728363	1	13	0.00633528	0.99999	20	0.0088574	1	96	0.0129084	1	272	0.0275053	1	40	0.00736241	1	2	0.00647249	0.9859	2	0.00719424	0.97658	2	0.00819672	0.9389	2	0.00784314	0.96592	99	0.0115668	1	223	0.0227714	1	47	0.00727892	1	5	0.00432152	0.99998	3	0.00335946	0.99999
chr1	q44	1	0.000988142	1	6	0.0074813	0.99765	4	0.00527009	0.99897	6	0.00809717	0.99708	44	0.0131934	1	182	0.0241796	1	31	0.0108127	1	0	0	1	0	0	1	0	0	1	1	0.0106383	0.85462	57	0.0152733	0.9998	178	0.0243302	1	29	0.00868784	1	1	0.00231481	0.99935	2	0.00649351	0.96406
chr2	p25.3	27	0.0216	0.08456	15	0.0150905	0.83534	11	0.0128205	0.86489	21	0.0200191	0.53561	280	0.0427416	0	285	0.0633333	0	130	0.0251062	0.03683	1	0.00497512	0.98217	3	0.0191083	0.60749	1	0.00729927	0.91906	2	0.0118343	0.85944	321	0.0456355	0	265	0.0585247	0	163	0.027135	0.00058	10	0.0190114	0.43581	7	0.0169492	0.52391
chr2	p25.2	0	0	1	0	0	1	0	0	1	0	0	1	146	0.0459698	0	16	0.0150801	1	8	0.00909091	0.99865	0	0	1	0	0	1	0	0	1	0	0	1	181	0.049118	0	14	0.0123239	1	15	0.0143678	0.94923	0	0	1	0	0	1
chr2	p25.1	0	0	1	8	0.00546448	1	8	0.00599251	0.9999	9	0.00624566	0.99999	114	0.0122344	1	192	0.0312144	0.99918	47	0.0100837	1	0	0	1	0	0	1	1	0.00480769	0.97909	0	0	1	118	0.0115055	1	164	0.0262442	0.99996	55	0.0100806	1	2	0.00259067	1	1	0.00171527	0.99996
chr2	p24.3	0	0	1	3	0.0102389	0.91464	2	0.00680272	0.96149	1	0.00347222	0.9969	20	0.019685	0.80896	11	0.0159884	0.99983	5	0.00704225	0.9993	2	0.037037	0.29127	2	0.04	0.26014	1	0.0204082	0.59592	1	0.0204082	0.63498	20	0.0192123	0.85098	8	0.0114286	0.99997	13	0.0172872	0.78465	0	0	1	0	0	1
chr2	p24.2	2	0.0060423	0.97155	2	0.00619195	0.98422	2	0.00651466	0.96844	5	0.0175439	0.67872	5	0.00838926	0.99829	29	0.022674	0.9995	5	0.00672043	0.99962	0	0	1	0	0	1	0	0	1	0	0	1	4	0.00559441	0.99998	18	0.0140955	1	7	0.00771775	0.99964	0	0	1	1	0.00813008	0.87098
chr2	p24.1	0	0	1	3	0.00884956	0.95466	0	0	1	1	0.00327869	0.99796	82	0.0383895	3e-05	46	0.0201754	1	34	0.0223831	0.41374	1	0.0178571	0.67749	2	0.0384615	0.27782	3	0.0517241	0.09018	0	0	1	99	0.0418605	0	45	0.0191734	0.99999	42	0.0241518	0.18427	0	0	1	0	0	1
chr2	p23.3	12	0.00433683	1	21	0.00851236	0.99999	11	0.00502054	1	17	0.00687981	1	188	0.015143	1	352	0.0291947	1	133	0.0164604	0.99928	3	0.00675676	0.99361	4	0.0101523	0.95657	2	0.0056338	0.98888	2	0.0047619	0.99826	205	0.0150724	1	273	0.0233713	1	139	0.0149414	0.99998	6	0.00459067	0.99997	6	0.0057971	0.9994
chr2	p23.2	7	0.0102339	0.9254	1	0.00162602	1	7	0.0135922	0.77362	7	0.0118443	0.95263	20	0.0119332	0.99973	85	0.0451647	0.08156	15	0.0156087	0.91694	1	0.00909091	0.89315	0	0	1	0	0	1	0	0	1	12	0.00594354	1	51	0.0284916	0.93858	14	0.0124224	0.98737	2	0.00694444	0.96091	0	0	1
chr2	p23.1	1	0.00478469	0.96732	1	0.0052356	0.97363	1	0.00641026	0.93151	0	0	1	32	0.0315893	0.05825	15	0.0166852	0.99999	9	0.00872939	0.9996	0	0	1	0	0	1	0	0	1	0	0	1	29	0.0249141	0.41265	7	0.0075594	1	7	0.00564972	0.99999	0	0	1	0	0	1
chr2	p22.3	1	0.00331126	0.9926	3	0.0106007	0.90287	1	0.00395257	0.9866	2	0.00722022	0.97622	13	0.00742009	1	41	0.0333876	0.84674	11	0.0115911	0.99159	0	0	1	1	0.0217391	0.60172	0	0	1	0	0	1	27	0.014248	0.9984	37	0.0330948	0.64525	7	0.00659755	0.99992	0	0	1	0	0	1
chr2	p22.2	3	0.00369914	0.99976	5	0.00726744	0.99644	5	0.00796178	0.98233	9	0.0123796	0.95548	22	0.00653789	1	119	0.0517391	0.00097	24	0.00944882	1	1	0.00943396	0.88083	1	0.0116279	0.8249	0	0	1	0	0	1	39	0.0105008	1	89	0.0416667	0.04956	29	0.0100346	1	1	0.00261097	0.99881	1	0.00343643	0.99178
chr2	p22.1	9	0.00644699	0.99957	7	0.00693069	0.99952	9	0.00997783	0.97126	9	0.00860421	0.999	33	0.00897471	1	96	0.0382014	0.55455	14	0.00397163	1	0	0	1	1	0.0060241	0.96353	0	0	1	1	0.00641026	0.95867	30	0.0074331	1	82	0.0330246	0.69401	27	0.00704042	1	4	0.00554785	0.99865	2	0.00394477	0.99795
chr2	p21	11	0.00647059	0.99989	18	0.0128297	0.96656	10	0.00809061	0.99777	7	0.00507614	1	70	0.00966584	1	101	0.0190638	1	48	0.0103093	1	1	0.003861	0.99475	5	0.0236967	0.41165	2	0.0104167	0.86626	0	0	1	83	0.0102863	1	92	0.0174012	1	53	0.00971586	1	4	0.00492611	0.99973	3	0.00487013	0.99767
chr2	p16.3	3	0.00208333	1	6	0.0056444	0.99992	4	0.00412371	0.99992	1	0.00119617	1	9	0.00965665	0.99935	124	0.0238416	1	11	0.00416509	1	0	0	1	2	0.0115607	0.86351	1	0.0047619	0.9785	1	0.00806452	0.92096	15	0.015213	0.97379	77	0.0154618	1	9	0.00326679	1	4	0.00574713	0.99827	2	0.00452489	0.9945
chr2	p16.2	2	0.00232829	0.99997	5	0.00618812	0.99925	1	0.0013587	1	5	0.00641849	0.99958	133	0.046536	0	72	0.0270169	0.99958	99	0.0466761	0	2	0.0150376	0.74818	4	0.0325203	0.23178	2	0.0188679	0.57871	4	0.0305344	0.27376	181	0.0553686	0	81	0.0313346	0.84188	120	0.0455408	0	3	0.00872093	0.93999	1	0.00363636	0.98994
chr2	p16.1	1	0.00104167	1	2	0.00256082	0.99999	1	0.00131062	0.99999	4	0.00512821	0.99994	16	0.00585866	1	42	0.0140187	1	9	0.00410771	1	1	0.00662252	0.95246	2	0.0173913	0.66998	1	0.00813008	0.89569	1	0.00970874	0.87839	23	0.00750408	1	41	0.0136439	1	12	0.00477897	1	1	0.0023753	0.99949	0	0	1
chr2	p15	5	0.00645161	0.99478	6	0.00868307	0.98915	4	0.00596125	0.99674	5	0.00813008	0.99434	130	0.0503291	0	239	0.0762117	0	55	0.0270669	0.04745	3	0.0277778	0.36633	3	0.03	0.32191	1	0.011236	0.80739	3	0.038961	0.20518	136	0.0453787	0	262	0.0805906	0	50	0.021978	0.3686	4	0.00970874	0.93047	2	0.00682594	0.95461
chr2	p14	19	0.0137581	0.7889	14	0.0114754	0.98335	13	0.0122526	0.91484	18	0.0147783	0.92846	203	0.0466667	0	91	0.0250482	0.99998	188	0.064962	0	2	0.00970874	0.91678	3	0.0149254	0.76714	2	0.010989	0.84421	0	0	1	240	0.0491099	0	73	0.020575	1	185	0.0558406	0	4	0.00749064	0.98393	4	0.00858369	0.94928
chr2	p13.3	8	0.00298842	1	23	0.0104025	0.99948	9	0.00455005	1	15	0.00640478	1	39	0.00476889	1	155	0.0266323	0.99999	43	0.008356	1	3	0.00884956	0.9661	3	0.00967742	0.94725	0	0	1	2	0.00636943	0.98765	78	0.00840698	1	123	0.021451	1	61	0.00978662	1	5	0.00426985	1	2	0.00232288	0.99999
chr2	p13.2	29	0.0229068	0.04242	32	0.028169	0.01816	22	0.0229406	0.10427	26	0.026	0.11321	47	0.0181607	0.96916	84	0.0321593	0.96346	47	0.0166136	0.96778	1	0.00510204	0.98054	2	0.0113636	0.87003	2	0.0117647	0.81776	3	0.0175439	0.67543	65	0.0211657	0.83268	72	0.0286055	0.96125	65	0.0205177	0.56043	12	0.0218978	0.25511	7	0.0165485	0.54765
chr2	p13.1	2	0.00623053	0.96632	1	0.00342466	0.99597	0	0	1	4	0.0143369	0.81299	16	0.00587156	1	37	0.0219194	0.99998	13	0.00609756	1	0	0	1	0	0	1	0	0	1	0	0	1	25	0.00814067	1	31	0.0187538	0.99995	12	0.00457666	1	0	0	1	0	0	1
chr2	p12	8	0.0016417	1	9	0.00296443	1	7	0.0022846	1	5	0.00209644	1	38	0.00930005	1	288	0.0346863	0.97149	72	0.00593472	1	2	0.0034188	0.99989	1	0.00225225	0.99983	1	0.00164474	0.99998	0	0	1	42	0.00853832	1	274	0.0319981	0.9248	71	0.0052414	1	4	0.00192215	1	5	0.00424448	0.99999
chr2	p11.2	3	0.00148957	1	15	0.00789889	0.99996	11	0.00636206	0.99999	16	0.00876232	0.99994	142	0.0201247	0.97101	264	0.0359086	0.8907	72	0.0151134	0.99912	4	0.0150943	0.77433	2	0.0083682	0.95324	3	0.0140845	0.74684	2	0.00743494	0.97295	123	0.0164044	1	190	0.0277413	0.99955	79	0.0151894	0.99889	3	0.00331492	0.99999	4	0.00520833	0.99876
chr2	p11.1	0	0	1	0	0	1	0	0	1	0	0	1	0	0	1	0	0	1	0	0	1	0	0	1	0	0	1	0	0	1	0	0	1	0	0	1	0	0	1	0	0	1	0	0	1	0	0	1
chr2	q11.1	0	0	1	0	0	1	1	0.0217391	0.55152	0	0	1	6	0.00652884	0.99998	12	0.017673	0.99951	8	0.0100125	0.99531	0	0	1	0	0	1	0	0	1	0	0	1	13	0.0131181	0.99267	9	0.0137825	0.99967	13	0.0156815	0.87961	1	0.0294118	0.45071	0	0	1
chr2	q11.2	33	0.00760544	1	38	0.0102205	1	28	0.00871189	0.99998	28	0.00788732	1	357	0.0333427	0	223	0.0201956	1	148	0.0182131	0.97974	4	0.00633914	0.99859	5	0.00866551	0.99034	5	0.00965251	0.96043	4	0.00713012	0.99618	390	0.0309303	0	183	0.0159103	1	164	0.0170816	0.99629	20	0.013132	0.92388	11	0.00906843	0.99005
chr2	q12.1	0	0	1	5	0.0142857	0.78739	2	0.00722022	0.9504	3	0.00697674	0.99176	137	0.0536624	0	150	0.0689022	0	58	0.033276	0.00071	0	0	1	0	0	1	0	0	1	0	0	1	170	0.0628001	0	142	0.0685659	0	82	0.0444204	0	0	0	1	0	0	1
chr2	q12.2	0	0	1	0	0	1	0	0	1	1	0.0169492	0.69503	6	0.00917431	0.99793	0	0	1	8	0.0163599	0.82144	0	0	1	0	0	1	0	0	1	0	0	1	20	0.0264901	0.3342	0	0	1	10	0.0164204	0.81567	0	0	1	0	0	1
chr2	q12.3	0	0	1	1	0.0153846	0.71249	0	0	1	0	0	1	5	0.00487329	1	6	0.014218	0.99887	9	0.0161871	0.84034	1	0.0769231	0.23006	1	0.0833333	0.21592	1	0.111111	0.15203	1	0.166667	0.11678	13	0.0108696	0.99963	7	0.016055	0.99352	8	0.0127186	0.95074	0	0	1	0	0	1
chr2	q13	3	0.00434783	0.99896	5	0.00931099	0.97369	5	0.0101626	0.92428	5	0.00877193	0.99008	37	0.0102182	1	88	0.0401094	0.37226	71	0.0286985	0.00894	0	0	1	0	0	1	0	0	1	0	0	1	47	0.0115111	1	82	0.0386792	0.17741	85	0.0283712	0.00324	0	0	1	0	0	1
chr2	q14.1	4	0.00333611	1	4	0.00461894	0.99992	3	0.00320856	1	3	0.00351288	1	17	0.00736249	1	127	0.0191207	1	11	0.00585729	1	2	0.0108108	0.88574	0	0	1	0	0	1	0	0	1	23	0.00902315	1	79	0.0125437	1	16	0.00757935	1	4	0.00732601	0.98632	2	0.00522193	0.98675
chr2	q14.2	1	0.00193798	0.9998	4	0.00938967	0.95897	2	0.00540541	0.98713	3	0.00696056	0.99248	5	0.0026738	1	31	0.0156724	1	12	0.00864553	0.99989	0	0	1	0	0	1	0	0	1	0	0	1	10	0.00482859	1	12	0.00615069	1	17	0.0104167	0.99955	1	0.0034965	0.99328	0	0	1
chr2	q14.3	4	0.00280899	1	6	0.00517241	0.99999	3	0.00287632	1	5	0.00410509	1	50	0.00864603	1	161	0.030195	0.99972	24	0.00612089	1	1	0.0049505	0.98312	0	0	1	0	0	1	1	0.00591716	0.96896	53	0.007867	1	108	0.020026	1	23	0.00494092	1	1	0.00171527	0.99996	2	0.00434783	0.99588
chr2	q21.1	7	0.0205279	0.31334	2	0.00632911	0.98327	8	0.0313725	0.0737	11	0.0335366	0.07045	47	0.0139094	0.99996	191	0.0732643	0	74	0.0305533	0.00183	1	0.0208333	0.62145	1	0.0208333	0.62187	0	0	1	5	0.1	0.00338	45	0.0125418	1	153	0.0588688	0	73	0.028131	0.00732	3	0.0202703	0.47948	2	0.0151515	0.64165
chr2	q21.2	2	0.0294118	0.30021	2	0.0350877	0.29163	1	0.015873	0.66358	0	0	1	66	0.0196195	0.93752	56	0.0478632	0.06194	11	0.0197842	0.64316	0	0	1	0	0	1	0	0	1	0	0	1	68	0.019854	0.93763	33	0.0279424	0.91715	22	0.0330827	0.02404	0	0	1	0	0	1
chr2	q21.3	2	0.00294551	0.99982	3	0.00510204	0.9991	2	0.004329	0.99676	1	0.00163666	1	4	0.00470588	1	16	0.0150943	1	4	0.0055788	0.99986	0	0	1	1	0.00909091	0.8908	0	0	1	0	0	1	3	0.00289575	1	8	0.00720721	1	4	0.00497512	0.99997	0	0	1	0	0	1
chr2	q22.1	1	0.00181818	0.99986	2	0.00455581	0.99764	2	0.0044843	0.99593	3	0.00694444	0.99222	6	0.00540054	1	69	0.0379329	0.57238	3	0.00412088	0.99997	0	0	1	0	0	1	0	0	1	2	0.0307692	0.37773	9	0.00775194	0.99999	51	0.0324634	0.71001	9	0.0105018	0.99277	0	0	1	0	0	1
chr2	q22.2	1	0.00110375	1	3	0.00572519	0.99733	1	0.00138504	1	1	0.0026455	0.99972	0	0	1	66	0.0188679	1	4	0.00915332	0.9838	1	0.0123457	0.80488	1	0.016129	0.71445	0	0	1	0	0	1	2	0.0124224	0.89693	48	0.0143971	1	1	0.00220264	0.99994	1	0.002331	0.99935	0	0	1
chr2	q22.3	1	0.00490196	0.96395	1	0.00581395	0.96176	0	0	1	2	0.0116959	0.85981	3	0.00717703	0.99697	4	0.0121951	0.9987	2	0.00396825	0.99971	0	0	1	0	0	1	0	0	1	0	0	1	0	0	1	4	0.0143885	0.98863	3	0.00531915	0.99939	1	0.0107527	0.80496	0	0	1
chr2	q23.1	0	0	1	1	0.00892857	0.87943	0	0	1	2	0.0208333	0.57577	1	0.00490196	0.99206	3	0.00636943	1	1	0.00326797	0.99859	0	0	1	0	0	1	0	0	1	0	0	1	0	0	1	4	0.00930233	0.99984	2	0.00660066	0.98764	0	0	1	0	0	1
chr2	q23.2	0	0	1	0	0	1	0	0	1	0	0	1	3	0.0181818	0.74682	3	0.0192308	0.94138	1	0.00884956	0.91325	0	0	1	0	0	1	0	0	1	0	0	1	1	0.00625	0.97824	1	0.00699301	0.99402	0	0	1	0	0	1	0	0	1
chr2	q23.3	7	0.00604491	0.99949	8	0.00860215	0.99646	7	0.00757576	0.99554	7	0.00780379	0.99891	56	0.0201511	0.88581	27	0.0100186	1	23	0.0104545	0.99995	0	0	1	0	0	1	0	0	1	1	0.00862069	0.90608	60	0.0175285	0.99406	19	0.00704486	1	25	0.00989707	0.99998	2	0.00402414	0.99848	0	0	1
chr2	q24.1	0	0	1	1	0.00319489	0.99752	1	0.003663	0.99085	0	0	1	4	0.00302115	1	43	0.0343176	0.80216	6	0.00461894	1	0	0	1	0	0	1	0	0	1	0	0	1	16	0.0111111	0.99978	38	0.0315091	0.75237	13	0.00912281	0.99982	0	0	1	0	0	1
chr2	q24.2	2	0.00230947	0.99998	4	0.00636943	0.99779	4	0.00569801	0.9981	4	0.00642055	0.99871	14	0.00473773	1	40	0.0165289	1	15	0.00735294	1	1	0.00952381	0.88068	1	0.0126582	0.79657	1	0.0125	0.76923	1	0.0131579	0.78862	18	0.00538117	1	25	0.0113122	1	10	0.00434972	1	0	0	1	0	0	1
chr2	q24.3	2	0.00256739	0.99993	8	0.0131363	0.88596	5	0.0102669	0.91878	5	0.00782473	0.99609	22	0.00947051	1	118	0.0335704	0.94727	23	0.00807301	1	1	0.00819672	0.91427	0	0	1	0	0	1	0	0	1	21	0.00794852	1	96	0.0276339	0.99188	20	0.00640205	1	0	0	1	0	0	1
chr2	q31.1	13	0.00502318	1	13	0.00570927	1	21	0.0103245	0.996	23	0.010177	0.99989	261	0.0284872	0.00105	367	0.0433243	0.01392	95	0.0143159	0.99999	2	0.00472813	0.99822	2	0.00539084	0.9953	0	0	1	2	0.00536193	0.99603	279	0.0270427	0.01353	299	0.0362292	0.24381	123	0.0165101	0.997	4	0.00382044	0.99998	2	0.00243605	0.99998
chr2	q31.2	1	0.00198413	0.99974	3	0.00728155	0.98458	2	0.00568182	0.98374	5	0.0112108	0.94548	22	0.0135802	0.99835	52	0.0275424	0.99614	9	0.00897308	0.99917	3	0.03125	0.30202	2	0.030303	0.37996	1	0.0153846	0.69576	1	0.0149254	0.74246	13	0.00721821	1	40	0.0200702	0.99998	15	0.0116099	0.99533	1	0.00338983	0.99428	2	0.00904977	0.88074
chr2	q31.3	0	0	1	0	0	1	0	0	1	0	0	1	2	0.00727273	0.98816	6	0.00978793	1	2	0.00680272	0.98677	0	0	1	0	0	1	0	0	1	0	0	1	1	0.00310559	0.99949	3	0.00503356	1	2	0.00589971	0.99367	0	0	1	0	0	1
chr2	q32.1	4	0.00478469	0.99939	9	0.0121622	0.93816	5	0.00776398	0.98559	9	0.0134128	0.91937	90	0.0324792	0.00165	57	0.0239596	0.99999	33	0.0165496	0.94533	1	0.00775194	0.92513	5	0.0409836	0.09784	1	0.00884956	0.87656	1	0.00847458	0.9093	87	0.0280917	0.06074	51	0.0219166	0.99992	37	0.0168719	0.91726	2	0.00546448	0.98821	3	0.0104895	0.85071
chr2	q32.2	4	0.003996	0.99991	12	0.0131723	0.92116	9	0.0111524	0.93219	11	0.0133011	0.94443	96	0.0332986	0.00046	199	0.0799518	0	75	0.0298686	0.00294	1	0.00934579	0.88331	0	0	1	0	0	1	0	0	1	111	0.0323993	0.00069	196	0.076324	0	95	0.0319543	4e-05	6	0.012987	0.8185	6	0.0178571	0.48042
chr2	q32.3	0	0	1	1	0.00214133	0.99996	2	0.00449438	0.99633	2	0.00375235	0.99981	5	0.0025	1	23	0.0238095	0.99596	10	0.00644745	1	0	0	1	0	0	1	0	0	1	0	0	1	13	0.00552721	1	13	0.0131712	0.99998	12	0.00686499	1	1	0.00334448	0.99511	2	0.00985222	0.84781
chr2	q33.1	9	0.00632022	0.99975	13	0.0107261	0.99038	10	0.00911577	0.99074	11	0.00922819	0.99918	42	0.00727777	1	96	0.0215779	1	36	0.00961795	1	1	0.00421941	0.99146	1	0.00497512	0.98328	1	0.00543478	0.96696	0	0	1	48	0.00720396	1	93	0.0214335	1	38	0.0089496	1	1	0.00186916	0.99995	0	0	1
chr2	q33.2	2	0.00819672	0.90723	0	0	1	0	0	1	3	0.0147783	0.77664	11	0.00588235	1	20	0.0168634	1	11	0.00808229	0.99997	1	0.0212766	0.61261	0	0	1	0	0	1	0	0	1	17	0.00704809	1	22	0.0169101	0.99998	12	0.00707547	1	1	0.00840336	0.87585	0	0	1
chr2	q33.3	286	0.163803	0	199	0.131875	0	197	0.153188	0	218	0.145625	0	525	0.0865337	0	303	0.0797788	0	347	0.089249	0	52	0.189091	0	37	0.164444	0	43	0.207729	0	38	0.144487	0	639	0.0979611	0	286	0.0794886	0	399	0.0927691	0	137	0.168512	0	87	0.138315	0
chr2	q34	4	0.00235433	1	7	0.00511696	1	11	0.00834598	0.99761	11	0.00804094	0.99986	20	0.00592593	1	88	0.0283231	0.99918	15	0.0068089	1	4	0.0150943	0.77366	2	0.00943396	0.92488	1	0.00490196	0.97651	1	0.00505051	0.98248	29	0.00720318	1	51	0.0165049	1	13	0.00509604	1	1	0.00136054	1	2	0.00348432	0.99926
chr2	q35	23	0.00763106	1	26	0.00886162	1	20	0.00805153	0.99995	33	0.0100152	1	317	0.024943	0.13093	193	0.0194772	1	90	0.0113379	1	6	0.0136674	0.87071	12	0.0267857	0.18952	7	0.0213415	0.38767	11	0.0204082	0.53064	423	0.0284332	0.00012	170	0.0167934	1	106	0.0107921	1	10	0.00795545	0.99836	5	0.0041425	0.99998
chr2	q36.1	21	0.0191956	0.2462	15	0.0168539	0.70032	7	0.00966851	0.96435	23	0.0264672	0.11572	85	0.0291695	0.02499	99	0.0277778	0.99977	54	0.0258621	0.09118	2	0.017094	0.67872	1	0.00961538	0.87644	1	0.00943396	0.85835	3	0.0275229	0.37827	117	0.037037	0	110	0.0339716	0.61014	78	0.0329392	6e-05	11	0.0214844	0.28742	2	0.00539084	0.98396
chr2	q36.2	0	0	1	0	0	1	0	0	1	0	0	1	0	0	1	0	0	1	0	0	1	0	0	1	0	0	1	0	0	1	0	0	1	4	0.0103093	0.98228	3	0.0164835	0.95347	0	0	1	0	0	1	0	0	1
chr2	q36.3	3	0.00487013	0.99726	4	0.00792079	0.98543	4	0.00838574	0.96306	5	0.00986193	0.97469	17	0.00925422	1	38	0.0309194	0.93366	12	0.00840925	0.99996	0	0	1	0	0	1	0	0	1	1	0.0128205	0.79674	16	0.0076555	1	31	0.0261824	0.95937	12	0.00727714	1	2	0.00638978	0.97419	1	0.00454545	0.97451
chr2	q37.1	20	0.0117994	0.94139	20	0.0134499	0.95354	17	0.0135458	0.86272	25	0.0172771	0.80083	258	0.0361547	0	202	0.0346127	0.94838	96	0.023593	0.1747	2	0.00917431	0.93297	1	0.0049505	0.98326	0	0	1	3	0.0152284	0.7649	303	0.0377335	0	156	0.027154	0.99954	131	0.0278191	0.0008	5	0.00718391	0.99367	4	0.00735294	0.97875
chr2	q37.2	2	0.00336134	0.99949	4	0.00676819	0.99578	13	0.0258964	0.09451	10	0.017762	0.69571	81	0.0510719	0	38	0.019368	1	85	0.068438	0	1	0.0107527	0.84632	1	0.0105263	0.85283	1	0.0140845	0.72706	3	0.0288462	0.35258	100	0.0578035	0	28	0.0165779	1	115	0.0860778	0	1	0.00358423	0.99305	2	0.00829876	0.90924
chr2	q37.3	15	0.00506415	1	27	0.00983248	0.99996	9	0.00400178	1	23	0.00830325	1	172	0.0107352	1	682	0.0404052	0.1132	143	0.0136672	1	3	0.00630252	0.99589	4	0.00915332	0.97567	0	0	1	1	0.00223714	0.9999	198	0.0112156	1	628	0.0381415	0.00991	165	0.0138122	1	11	0.00851393	0.99767	10	0.00914077	0.98537
chr3	p26.3	3	0.0405405	0.11974	1	0.015625	0.70399	1	0.0172414	0.63361	1	0.0185185	0.66284	5	0.046729	0.10599	16	0.0127898	1	1	0.0120482	0.83335	0	0	1	1	0.1	0.18417	0	0	1	0	0	1	3	0.0202703	0.68422	12	0.00948617	1	1	0.00943396	0.89228	2	0.0588235	0.11763	3	0.115385	0.0088
chr3	p26.2	2	0.00738007	0.93361	2	0.0102041	0.88502	2	0.0111111	0.81327	1	0.00425532	0.99192	24	0.0130577	0.9995	6	0.0175439	0.99146	8	0.00702988	0.99998	0	0	1	0	0	1	0	0	1	0	0	1	23	0.0117108	0.99996	4	0.0124224	0.99611	5	0.00409165	0.99999	1	0.0078125	0.89374	0	0	1
chr3	p26.1	7	0.00786517	0.98954	14	0.0206186	0.4003	12	0.0181818	0.45368	14	0.0174782	0.73449	51	0.015138	0.99977	38	0.0188026	1	29	0.0137833	0.99576	4	0.0307692	0.26157	2	0.0192308	0.61725	0	0	1	2	0.0172414	0.68313	52	0.013695	1	27	0.0136709	1	30	0.0123711	0.9994	7	0.0184211	0.49623	2	0.00722022	0.94499
chr3	p25.3	38	0.0177487	0.30498	36	0.018471	0.56722	32	0.0203304	0.1842	35	0.0176946	0.79534	153	0.0148285	1	292	0.0247521	1	103	0.0127208	1	8	0.0225352	0.41115	5	0.0165017	0.72423	8	0.0316206	0.09244	2	0.00621118	0.98925	165	0.0142143	1	227	0.0202679	1	91	0.00991177	1	17	0.0162524	0.65066	6	0.00694444	0.99576
chr3	p25.2	0	0	1	2	0.00539084	0.99323	1	0.00325733	0.99482	3	0.00815217	0.97942	24	0.0101911	1	65	0.0189504	1	20	0.00947867	0.99999	0	0	1	1	0.0175439	0.68296	0	0	1	0	0	1	36	0.0132743	0.99997	39	0.0111111	1	29	0.012457	0.99909	1	0.00628931	0.93772	1	0.00806452	0.87112
chr3	p25.1	17	0.0106383	0.97444	12	0.00887574	0.99906	16	0.0125196	0.92039	29	0.0197952	0.55546	108	0.0130073	1	244	0.031833	0.9991	78	0.013297	1	9	0.0386266	0.04691	8	0.0366972	0.07321	5	0.0273224	0.24353	9	0.0424528	0.0295	102	0.0107436	1	208	0.0272251	0.99991	75	0.010453	1	7	0.0111465	0.92271	7	0.0135659	0.74898
chr3	p24.3	2	0.00197824	1	2	0.00251572	0.99999	0	0	1	6	0.0078637	0.99784	28	0.0158014	0.98901	31	0.0129005	1	16	0.00970285	0.99988	0	0	1	0	0	1	1	0.00854701	0.8827	0	0	1	14	0.0071465	1	19	0.00798655	1	17	0.00844511	1	2	0.00454545	0.99629	2	0.00613497	0.9714
chr3	p24.2	2	0.00383877	0.9981	0	0	1	1	0.00253807	0.99898	0	0	1	33	0.0259638	0.29852	26	0.0197119	0.99995	31	0.0222063	0.44118	0	0	1	0	0	1	0	0	1	0	0	1	39	0.027897	0.16878	19	0.0159129	0.99999	47	0.0307592	0.00612	0	0	1	0	0	1
chr3	p24.1	0	0	1	1	0.00657895	0.94434	0	0	1	0	0	1	5	0.00470367	1	1	0.00374532	0.99997	3	0.00478469	0.99992	0	0	1	0	0	1	0	0	1	0	0	1	12	0.0100251	0.9998	1	0.00373134	0.99993	3	0.00407609	0.99994	2	0.025	0.40962	1	0.0166667	0.63085
chr3	p23	0	0	1	0	0	1	0	0	1	0	0	1	1	0.0030581	0.99963	0	0	1	1	0.00378788	0.9969	0	0	1	0	0	1	0	0	1	0	0	1	0	0	1	0	0	1	1	0.00326797	0.99845	0	0	1	0	0	1
chr3	p22.3	36	0.0175781	0.33048	28	0.0169903	0.72977	26	0.0171731	0.51737	17	0.0110749	0.99774	82	0.0191142	0.97452	71	0.0166354	1	70	0.0176322	0.95666	5	0.0168919	0.7037	4	0.0153846	0.76347	8	0.0333333	0.07354	4	0.0178571	0.66505	86	0.0173562	0.99891	62	0.0140018	1	68	0.0142647	0.99972	19	0.0206074	0.265	11	0.0163205	0.55323
chr3	p22.2	1	0.000984252	1	6	0.0071599	0.99859	2	0.00248447	0.99998	2	0.00225734	1	138	0.0225822	0.67315	138	0.0333253	0.96695	59	0.0140376	0.99979	2	0.0166667	0.69255	1	0.0108696	0.84248	1	0.00952381	0.85498	1	0.00961538	0.88085	170	0.0240249	0.42551	109	0.0270002	0.99766	66	0.0139446	0.99976	1	0.00231481	0.99949	1	0.00283286	0.99709
chr3	p22.1	31	0.00899072	0.99993	48	0.0144491	0.97637	21	0.00688299	1	51	0.0171141	0.89028	276	0.031626	0	456	0.0553331	0	145	0.0253408	0.02258	3	0.00550459	0.99887	2	0.00386847	0.99967	4	0.00763359	0.98588	14	0.0278884	0.14476	298	0.0298567	7e-05	361	0.0428283	3e-05	172	0.0245364	0.01777	17	0.0103976	0.99286	14	0.0105184	0.97203
chr3	p21.33	0	0	1	0	0	1	0	0	1	0	0	1	1	0.00321543	0.99934	0	0	1	0	0	1	0	0	1	0	0	1	0	0	1	0	0	1	2	0.00611621	0.9964	0	0	1	0	0	1	0	0	1	0	0	1
chr3	p21.32	0	0	1	0	0	1	0	0	1	0	0	1	0	0	1	0	0	1	0	0	1	0	0	1	0	0	1	0	0	1	0	0	1	0	0	1	0	0	1	0	0	1	0	0	1	0	0	1
chr3	p21.31	12	0.00478088	1	15	0.00643777	1	4	0.00207039	1	16	0.00676819	1	89	0.0077398	1	324	0.0289105	1	97	0.0123081	1	2	0.00496278	0.99763	4	0.0106101	0.94456	2	0.00657895	0.97515	4	0.0101266	0.95875	90	0.00691563	1	308	0.0272615	1	99	0.0108863	1	5	0.00424448	1	6	0.00588813	0.99937
chr3	p21.2	0	0	1	3	0.00955414	0.93492	1	0.00378788	0.99008	3	0.0102389	0.93481	3	0.00340909	1	31	0.0253268	0.99567	5	0.00801282	0.99711	0	0	1	0	0	1	0	0	1	1	0.0232558	0.58406	9	0.00832562	0.99994	43	0.0342903	0.55981	7	0.00866337	0.99766	0	0	1	0	0	1
chr3	p21.1	0	0	1	20	0.020429	0.38808	14	0.0163551	0.60146	21	0.0202117	0.51955	52	0.00844293	1	199	0.0268339	1	41	0.00935219	1	0	0	1	0	0	1	0	0	1	0	0	1	79	0.0107894	1	166	0.0218594	1	49	0.00940138	1	0	0	1	0	0	1
chr3	p14.3	13	0.00407779	1	18	0.00615174	1	19	0.00699816	1	26	0.00894393	1	92	0.0102268	1	271	0.0293735	1	57	0.00991132	1	3	0.00613497	0.99684	3	0.00652174	0.99462	3	0.00699301	0.98521	9	0.01875	0.63826	112	0.0115679	1	264	0.0300444	0.99321	81	0.0125213	1	4	0.00295203	1	4	0.00351803	1
chr3	p14.2	1	0.00505051	0.96047	3	0.0182927	0.59634	2	0.0131579	0.73336	5	0.0268817	0.31786	26	0.0533881	0.00015	76	0.0351852	0.81093	6	0.00752823	0.99949	0	0	1	0	0	1	0	0	1	0	0	1	36	0.0602007	0	68	0.0327711	0.70569	8	0.00879121	0.99877	1	0.0113636	0.78662	0	0	1
chr3	p14.1	1	0.000865801	1	7	0.00727651	0.99919	4	0.00440044	0.99992	9	0.00887574	0.99829	61	0.0208761	0.83416	89	0.0233903	1	36	0.0153846	0.98437	1	0.0060241	0.96478	0	0	1	0	0	1	3	0.0181818	0.65215	75	0.0222883	0.7108	88	0.0233422	0.99999	50	0.017819	0.88253	1	0.00199203	0.99985	1	0.00239234	0.99922
chr3	p13	4	0.00731261	0.97762	1	0.00198413	0.99997	4	0.00947867	0.93044	4	0.00735294	0.99494	37	0.0199353	0.85931	91	0.0395997	0.41589	28	0.0260223	0.16943	0	0	1	0	0	1	0	0	1	0	0	1	34	0.0171457	0.97983	52	0.0242877	0.998	19	0.0163371	0.88191	1	0.0041841	0.98496	1	0.00520833	0.9577
chr3	p12.3	9	0.0405405	0.01075	6	0.0342857	0.11393	9	0.0520231	0.00304	7	0.035533	0.10333	5	0.00675676	0.9999	145	0.0790622	0	0	0	1	0	0	1	0	0	1	3	0.130435	0.00781	0	0	1	4	0.00496894	0.99999	113	0.0708464	0	1	0.00124069	1	7	0.0721649	0.00165	4	0.05	0.04381
chr3	p12.2	0	0	1	0	0	1	0	0	1	0	0	1	0	0	1	1	0.0123457	0.95864	3	0.0184049	0.6793	0	0	1	0	0	1	0	0	1	0	0	1	0	0	1	0	0	1	1	0.00564972	0.9761	0	0	1	0	0	1
chr3	p12.1	8	0.00134003	1	10	0.00258732	1	10	0.00239292	1	10	0.00368324	1	9	0.005689	1	238	0.0358596	0.88355	30	0.003571	1	2	0.00214592	1	1	0.00124224	1	0	0	1	2	0.00606061	0.99064	12	0.00709639	1	223	0.0336705	0.69753	30	0.00324781	1	3	0.00112024	1	3	0.00188088	1
chr3	p11.2	0	0	1	0	0	1	0	0	1	0	0	1	2	0.0246914	0.56929	4	0.0454545	0.4428	0	0	1	0	0	1	0	0	1	0	0	1	0	0	1	0	0	1	1	0.0114943	0.95394	2	0.027027	0.45374	0	0	1	0	0	1
chr3	p11.1	0	0	1	1	0.00549451	0.96797	0	0	1	0	0	1	6	0.00996678	0.99514	12	0.0155844	0.99994	4	0.0127389	0.90481	0	0	1	0	0	1	0	0	1	0	0	1	1	0.00162602	1	11	0.0151515	0.99957	6	0.0174419	0.71959	0	0	1	0	0	1
chr3	q11.1	0	0	1	0	0	1	0	0	1	0	0	1	0	0	1	0	0	1	1	0.00740741	0.94593	0	0	1	0	0	1	0	0	1	0	0	1	0	0	1	0	0	1	0	0	1	0	0	1	0	0	1
chr3	q11.2	0	0	1	0	0	1	0	0	1	2	0.010101	0.90862	8	0.00344976	1	5	0.0125	0.99946	6	0.00435414	1	0	0	1	0	0	1	0	0	1	0	0	1	15	0.00590087	1	5	0.0134048	0.99675	7	0.00417661	1	1	0.0128205	0.74733	1	0.0181818	0.59589
chr3	q12.1	0	0	1	1	0.0163934	0.68667	1	0.0192308	0.59366	1	0.0175439	0.68727	13	0.0174966	0.88587	59	0.0835694	0	8	0.0141844	0.91515	0	0	1	0	0	1	0	0	1	0	0	1	12	0.0133779	0.98935	44	0.0606061	0.00029	5	0.00819672	0.99538	0	0	1	0	0	1
chr3	q12.2	0	0	1	0	0	1	0	0	1	0	0	1	39	0.022324	0.63783	21	0.0230263	0.99635	2	0.00262123	1	0	0	1	0	0	1	0	0	1	0	0	1	33	0.0181518	0.95244	11	0.0131894	0.99998	8	0.00985222	0.99462	0	0	1	0	0	1
chr3	q12.3	2	0.00446429	0.99417	2	0.00547945	0.99238	2	0.00536193	0.98788	0	0	1	6	0.00544465	1	16	0.0137104	1	9	0.00909091	0.99916	1	0.0144928	0.75109	0	0	1	0	0	1	0	0	1	12	0.00923077	0.99997	8	0.00664452	1	5	0.00438982	1	1	0.00505051	0.96977	0	0	1
chr3	q13.11	0	0	1	0	0	1	0	0	1	0	0	1	30	0.0472441	0.00028	34	0.0459459	0.17091	8	0.0222222	0.50459	0	0	1	0	0	1	0	0	1	0	0	1	30	0.0445765	0.0009	25	0.0349162	0.51732	6	0.014742	0.85196	0	0	1	1	0.0166667	0.63113
chr3	q13.12	1	0.0027027	0.99757	1	0.0031348	0.99793	2	0.00643087	0.96965	0	0	1	5	0.0060241	0.99997	15	0.0161117	0.99997	3	0.00426136	0.99998	1	0.0192308	0.64721	0	0	1	0	0	1	0	0	1	4	0.0043573	1	11	0.0116402	1	4	0.00473934	0.99994	1	0.00641026	0.93591	0	0	1
chr3	q13.13	0	0	1	0	0	1	0	0	1	1	0.0142857	0.75833	0	0	1	1	0.00411523	0.99995	0	0	1	0	0	1	0	0	1	0	0	1	0	0	1	1	0.00549451	0.98673	0	0	1	1	0.00680272	0.95501	0	0	1	0	0	1
chr3	q13.2	4	0.00608828	0.99378	4	0.00761905	0.98841	4	0.00784314	0.97528	4	0.00796813	0.99098	33	0.0133333	0.99987	80	0.0466472	0.05105	32	0.0155642	0.97613	0	0	1	1	0.0102041	0.86191	0	0	1	1	0.00877193	0.90232	43	0.0150087	0.9995	70	0.0384404	0.21247	39	0.016056	0.96029	2	0.00660066	0.97012	0	0	1
chr3	q13.31	9	0.00441609	1	6	0.00370828	1	3	0.00184502	1	4	0.00271555	1	30	0.0113895	0.99999	158	0.0231706	1	22	0.00774103	1	0	0	1	2	0.00784314	0.96404	1	0.00381679	0.99212	2	0.01	0.91382	30	0.00949067	1	130	0.0193424	1	20	0.00619579	1	6	0.00648649	0.99891	1	0.00156495	0.99995
chr3	q13.32	2	0.00172861	1	2	0.00313972	0.99992	1	0.00117371	1	0	0	1	1	0.00125156	1	30	0.0128811	1	2	0.000832639	1	0	0	1	0	0	1	0	0	1	0	0	1	7	0.00805524	0.99982	35	0.0159599	1	6	0.00263968	1	0	0	1	2	0.00699301	0.95136
chr3	q13.33	3	0.0015213	1	13	0.00791717	0.9999	8	0.00521173	1	9	0.00541516	1	49	0.00911119	1	89	0.0130959	1	35	0.00659755	1	0	0	1	1	0.00406504	0.99343	0	0	1	1	0.0037037	0.99586	60	0.010142	1	86	0.01288	1	24	0.00415728	1	4	0.004561	0.99987	4	0.0060423	0.99507
chr3	q21.1	2	0.0028169	0.99992	6	0.0105448	0.95624	4	0.00707965	0.98686	6	0.0101351	0.97918	39	0.00791396	1	37	0.0155987	1	14	0.00708502	1	1	0.0104167	0.85397	0	0	1	0	0	1	0	0	1	38	0.00745976	1	33	0.014719	1	14	0.0064905	1	2	0.00651466	0.97109	1	0.00485437	0.96673
chr3	q21.2	1	0.000591017	1	9	0.00671141	0.99995	9	0.00753138	0.99854	9	0.00689655	0.99996	30	0.0056743	1	120	0.0228833	1	31	0.00557654	1	1	0.00408163	0.99299	2	0.0101523	0.90562	1	0.00480769	0.9775	2	0.0103627	0.90395	45	0.0076661	1	116	0.0225681	1	34	0.00534928	1	2	0.00263158	0.99998	1	0.00176678	0.99996
chr3	q21.3	3	0.00189274	1	5	0.0037037	1	5	0.00409165	0.99999	6	0.00460829	1	52	0.0105562	1	145	0.0299959	0.99958	36	0.0112923	0.99998	3	0.0130435	0.84081	0	0	1	0	0	1	1	0.00497512	0.98326	46	0.00818797	1	102	0.0213478	1	29	0.00789545	1	0	0	1	0	0	1
chr3	q22.1	4	0.003276	0.99999	22	0.0190476	0.50719	19	0.0188867	0.35987	20	0.0159109	0.8797	24	0.00896526	1	57	0.0185366	1	32	0.0156786	0.97343	2	0.010929	0.8803	0	0	1	0	0	1	2	0.0107527	0.89189	34	0.0105361	1	76	0.0232203	0.99992	50	0.0201857	0.60437	0	0	1	3	0.00675676	0.97691
chr3	q22.2	0	0	1	1	0.00456621	0.98364	1	0.00564972	0.95136	3	0.0135135	0.82472	5	0.00561167	1	9	0.0101925	1	6	0.00662983	0.99989	0	0	1	0	0	1	0	0	1	0	0	1	9	0.00870406	0.99986	10	0.0103734	1	4	0.00337838	1	0	0	1	0	0	1
chr3	q22.3	3	0.00412088	0.99943	2	0.00364299	0.9997	2	0.00365631	0.99909	2	0.00380228	0.99965	56	0.0199643	0.89828	73	0.0366466	0.68877	57	0.0324786	0.0014	0	0	1	1	0.00980392	0.87059	0	0	1	0	0	1	52	0.0166827	0.99717	44	0.0245125	0.99456	47	0.0253643	0.10239	1	0.00269542	0.99842	1	0.00358423	0.99071
chr3	q23	2	0.00120265	1	17	0.0122744	0.97695	7	0.0058382	0.99982	9	0.00646088	0.99998	25	0.0059538	1	56	0.0171097	1	40	0.0116245	1	0	0	1	0	0	1	0	0	1	1	0.00578035	0.97045	18	0.00371747	1	44	0.013277	1	27	0.00650446	1	1	0.00136799	1	3	0.00548446	0.99411
chr3	q24	2	0.00305344	0.99971	1	0.00172414	1	2	0.003663	0.99906	0	0	1	12	0.00628931	1	27	0.0209465	0.99991	14	0.010582	0.99889	0	0	1	0	0	1	1	0.0126582	0.76531	0	0	1	32	0.0137931	0.99975	33	0.0228849	0.99638	19	0.0114458	0.99855	1	0.0037037	0.99163	0	0	1
chr3	q25.1	1	0.00127065	0.99999	2	0.00304878	0.99995	4	0.00655738	0.99263	4	0.00571429	0.99964	127	0.0370154	0	46	0.025974	0.99867	52	0.0240629	0.20761	0	0	1	0	0	1	0	0	1	1	0.00892857	0.90032	134	0.0338128	7e-05	27	0.0147864	1	65	0.0249616	0.08201	1	0.00294985	0.99748	0	0	1
chr3	q25.2	0	0	1	1	0.00543478	0.97032	0	0	1	0	0	1	26	0.00965825	1	32	0.0208741	0.99999	10	0.00720981	0.99999	1	0.0285714	0.50455	1	0.0285714	0.50479	1	0.0322581	0.43516	1	0.03125	0.48129	24	0.00864242	1	23	0.0163236	1	21	0.0135922	0.98643	1	0.0108696	0.80341	0	0	1
chr3	q25.31	1	0.00138696	1	3	0.00546448	0.99816	3	0.00595238	0.99223	3	0.00493421	0.9996	189	0.0468401	0	128	0.0668407	0	40	0.0168919	0.94613	0	0	1	0	0	1	0	0	1	0	0	1	173	0.0388677	0	110	0.0560652	0	49	0.0178376	0.87835	2	0.0060241	0.98002	1	0.00436681	0.97846
chr3	q25.32	0	0	1	5	0.010989	0.93071	2	0.00540541	0.98788	6	0.013544	0.87887	24	0.0136519	0.99863	72	0.0471204	0.05193	15	0.0118577	0.99592	0	0	1	1	0.0121951	0.8097	2	0.0266667	0.39603	0	0	1	26	0.0131712	0.99965	66	0.045082	0.02197	22	0.0152144	0.94905	0	0	1	0	0	1
chr3	q25.33	2	0.00441501	0.99514	3	0.00906344	0.94837	0	0	1	2	0.00904977	0.93736	81	0.119293	0	39	0.0146451	1	58	0.0259508	0.07899	0	0	1	1	0.0185185	0.66563	0	0	1	0	0	1	102	0.125771	0	26	0.0103875	1	68	0.0329937	0.00016	2	0.00826446	0.92667	1	0.00621118	0.93094
chr3	q26.1	1	0.0014881	0.99998	1	0.00224719	0.9998	0	0	1	0	0	1	5	0.00311333	1	57	0.0307775	0.96856	13	0.00800493	0.99999	1	0.0123457	0.80251	0	0	1	0	0	1	1	0.0175439	0.68839	11	0.00607399	1	41	0.0235227	0.997	7	0.0034774	1	1	0.00364964	0.9916	1	0.00520833	0.95926
chr3	q26.2	2	0.00143266	1	2	0.0016488	1	1	0.000934579	1	3	0.00241158	1	23	0.0064049	1	59	0.0283927	0.99504	21	0.00932504	0.99999	0	0	1	0	0	1	0	0	1	1	0.00684932	0.95034	30	0.0075815	1	49	0.0238443	0.99831	13	0.00511207	1	0	0	1	1	0.0020284	0.99967
chr3	q26.31	0	0	1	2	0.00490196	0.99631	2	0.00544959	0.98681	2	0.00502513	0.99702	20	0.0108814	0.99999	17	0.0118798	1	8	0.00847458	0.99945	1	0.0126582	0.79558	1	0.0163934	0.70662	1	0.016129	0.68097	1	0.0149254	0.74394	14	0.00687285	1	14	0.00944669	1	5	0.00459982	1	0	0	1	1	0.00625	0.92996
chr3	q26.32	2	0.00348432	0.99903	4	0.00804829	0.98378	1	0.00222222	0.99963	2	0.00414938	0.99938	20	0.0161551	0.96812	67	0.0522621	0.00897	12	0.0112888	0.99536	1	0.0114943	0.82686	0	0	1	0	0	1	0	0	1	23	0.0156356	0.9873	48	0.0387409	0.24232	20	0.015528	0.92976	1	0.00390625	0.98938	1	0.00515464	0.95813
chr3	q26.33	3	0.00271248	1	2	0.00211864	1	1	0.00114416	1	3	0.00321543	1	71	0.0327038	0.00379	437	0.127517	0	19	0.00897921	1	0	0	1	1	0.00666667	0.95093	0	0	1	0	0	1	98	0.037023	0	352	0.108877	0	14	0.00569801	1	0	0	1	0	0	1
chr3	q27.1	56	0.0213252	0.02614	47	0.0196735	0.39774	30	0.0145702	0.8339	53	0.0223158	0.23669	129	0.0180622	0.99918	308	0.029409	1	139	0.0256837	0.01809	9	0.025	0.29282	7	0.0224359	0.431	7	0.023569	0.295	4	0.0130293	0.86898	170	0.0201996	0.98462	288	0.0260092	1	167	0.025968	0.00279	29	0.0255958	0.02943	20	0.0226244	0.10162
chr3	q27.2	2	0.00192678	1	4	0.0044843	0.99997	3	0.00379267	0.99985	3	0.00344037	1	15	0.00560119	1	57	0.0173728	1	15	0.00735655	1	0	0	1	0	0	1	0	0	1	0	0	1	13	0.00434783	1	41	0.0137676	1	16	0.00680561	1	1	0.00236407	0.99937	1	0.00310559	0.99526
chr3	q27.3	1	0.00222717	0.99927	4	0.00977995	0.94927	2	0.00512821	0.9908	3	0.00705882	0.99177	12	0.00700117	1	18	0.00937989	1	13	0.0108514	0.99787	0	0	1	1	0.0169492	0.69602	0	0	1	0	0	1	7	0.00350175	1	14	0.00745871	1	9	0.00678222	0.99999	0	0	1	0	0	1
chr3	q28	3	0.0027933	0.99999	7	0.00784753	0.99795	3	0.00340909	0.99996	6	0.0059761	0.99997	10	0.00422476	1	127	0.038415	0.53389	13	0.00670795	1	2	0.0122699	0.83742	2	0.012987	0.81565	0	0	1	1	0.00657895	0.95495	12	0.00426439	1	105	0.030303	0.93292	19	0.00791337	1	6	0.0102564	0.94062	2	0.00498753	0.98987
chr3	q29	6	0.00208189	1	10	0.00414422	1	9	0.00403407	1	22	0.00882825	0.99999	116	0.00980558	1	300	0.0237718	1	90	0.00896325	1	1	0.00240964	0.99981	0	0	1	1	0.00277008	0.99878	0	0	1	114	0.00862265	1	267	0.0212292	1	93	0.00793177	1	4	0.00308642	1	2	0.00208986	1
chr4	p16.3	4	0.00145349	1	18	0.00754717	1	12	0.00582524	1	17	0.00656878	1	270	0.0155333	1	346	0.0226366	1	108	0.0102457	1	2	0.0043573	0.999	1	0.00239808	0.99978	0	0	1	1	0.00217391	0.99995	314	0.0155847	1	355	0.0227477	1	109	0.00875995	1	4	0.00353357	1	2	0.00205761	1
chr4	p16.2	0	0	1	2	0.00606061	0.98612	3	0.0104895	0.86792	5	0.0101833	0.96923	22	0.006691	1	14	0.0193638	0.99885	8	0.00453772	1	0	0	1	0	0	1	0	0	1	0	0	1	28	0.00739567	1	7	0.00983146	1	4	0.00191571	1	0	0	1	0	0	1
chr4	p16.1	26	0.012476	0.92691	26	0.0134785	0.97039	21	0.0132242	0.90494	40	0.0205023	0.46856	275	0.0182518	1	324	0.0405051	0.19574	77	0.00801833	1	4	0.0116959	0.91194	8	0.0264901	0.25826	5	0.0192308	0.5122	5	0.015873	0.76672	271	0.0166064	1	282	0.0349053	0.48267	96	0.00877514	1	11	0.0116279	0.94211	10	0.0124224	0.85486
chr4	p15.33	0	0	1	1	0.00684932	0.93891	1	0.00729927	0.90498	1	0.00666667	0.95115	3	0.00397351	0.99999	2	0.00609756	0.99994	1	0.00277008	0.99953	0	0	1	0	0	1	0	0	1	0	0	1	4	0.00456621	1	2	0.00719424	0.99949	2	0.004914	0.99823	0	0	1	0	0	1
chr4	p15.32	12	0.00467472	1	25	0.0107759	0.99922	14	0.00698254	0.99998	22	0.00971731	0.99995	202	0.0325387	1e-05	398	0.0515945	0	172	0.0407583	0	1	0.00296736	0.99908	4	0.0128205	0.87129	1	0.00369004	0.9933	0	0	1	214	0.0321901	1e-05	308	0.0446506	1e-05	110	0.0246692	0.04427	6	0.00520833	0.99996	5	0.0059952	0.99778
chr4	p15.31	9	0.00214695	1	12	0.00460829	1	5	0.0018315	1	7	0.00364964	1	11	0.00810612	0.99999	227	0.0465737	0.0029	35	0.00499643	1	1	0.00166945	0.99998	4	0.00849257	0.98485	3	0.00472441	0.9993	0	0	1	19	0.0130854	0.99856	223	0.0433431	0.00057	30	0.00367377	1	5	0.00241196	1	2	0.00138889	1
chr4	p15.2	119	0.00363547	1	97	0.00413558	1	97	0.00446408	1	77	0.00384904	1	90	0.00434321	1	565	0.033936	0.99939	194	0.0043352	1	27	0.00552712	1	31	0.00715935	1	13	0.00326962	1	13	0.00459364	1	52	0.00267586	1	518	0.0338584	0.73655	148	0.00319172	1	62	0.00416275	1	48	0.00460476	1
chr4	p15.1	0	0	1	1	0.00414938	0.98972	0	0	1	0	0	1	2	0.00364964	0.99995	48	0.0299252	0.97231	6	0.0138889	0.89913	0	0	1	0	0	1	0	0	1	0	0	1	6	0.00914634	0.9981	38	0.0269122	0.95881	5	0.00957854	0.984	0	0	1	0	0	1
chr4	p14	39	0.0325543	2e-05	35	0.035461	0.00037	26	0.0272823	0.01446	17	0.0166341	0.81265	54	0.00959488	1	130	0.0227551	1	53	0.0143359	0.99922	3	0.0157068	0.73443	6	0.038961	0.09084	4	0.0251572	0.32812	2	0.0110497	0.88274	88	0.0137285	1	141	0.0250533	1	45	0.0107888	1	22	0.0442656	0.00012	15	0.0412088	0.00126
chr4	p13	7	0.00564972	0.99973	7	0.00635786	0.99985	5	0.00514403	0.99975	9	0.00881489	0.99876	43	0.0191708	0.92162	80	0.0331813	0.92722	24	0.0135747	0.9939	0	0	1	2	0.0103627	0.89882	1	0.00564972	0.96105	2	0.0118343	0.85818	56	0.0220907	0.71389	70	0.0302115	0.89738	26	0.0121723	0.99879	2	0.00376648	0.99926	1	0.00260417	0.99839
chr4	p12	7	0.0018272	1	11	0.00369499	1	8	0.00305927	1	14	0.00463116	1	138	0.0169159	1	114	0.0238444	1	78	0.0149197	0.99972	0	0	1	2	0.00407332	0.99943	0	0	1	2	0.004329	0.99925	155	0.0163986	1	109	0.0221185	1	101	0.0159911	0.99735	4	0.00260417	1	2	0.0017331	1
chr4	p11	0	0	1	2	0.0113636	0.84604	2	0.0115607	0.79809	2	0.0114943	0.8647	2	0.00363636	0.99996	1	0.00357143	0.99998	2	0.00507614	0.99816	0	0	1	0	0	1	0	0	1	0	0	1	6	0.00941915	0.99747	0	0	1	2	0.00356506	0.99988	0	0	1	0	0	1
chr4	q11
chr4	q12	42	0.0190736	0.16216	33	0.0178862	0.63898	23	0.0134033	0.90194	38	0.0201271	0.51489	76	0.0124692	1	91	0.0205325	1	73	0.0173892	0.97065	6	0.0201342	0.54676	6	0.0232558	0.40929	6	0.0226415	0.351	6	0.0262009	0.31772	110	0.0158319	0.99999	116	0.025945	0.99963	77	0.0161088	0.99262	20	0.0208986	0.24055	13	0.0195783	0.3022
chr4	q13.1	28	0.0238908	0.02911	12	0.0166667	0.70389	19	0.0224057	0.14512	7	0.0109204	0.97302	11	0.0134639	0.98365	56	0.0306681	0.96873	6	0.00262467	1	6	0.0392157	0.08753	5	0.0446429	0.07311	7	0.0434783	0.02872	1	0.015873	0.72398	10	0.0107411	0.99862	47	0.0301089	0.85984	10	0.00408998	1	13	0.0228471	0.20004	5	0.0154321	0.61658
chr4	q13.2	1	0.00139665	1	2	0.0034904	0.99981	1	0.0017762	0.99995	3	0.00542495	0.99896	12	0.00573888	1	57	0.0522936	0.01482	8	0.00613968	1	0	0	1	0	0	1	0	0	1	0	0	1	25	0.0101502	0.99999	64	0.0533778	0.00065	12	0.00770713	0.99997	0	0	1	0	0	1
chr4	q13.3	1	0.00124844	1	9	0.0132353	0.89348	6	0.010084	0.94085	4	0.00578035	0.99948	26	0.0201238	0.80677	8	0.01	1	7	0.00805524	0.99943	0	0	1	0	0	1	0	0	1	0	0	1	28	0.0189189	0.90287	10	0.0117509	1	11	0.011011	0.99334	1	0.00248139	0.9993	1	0.003367	0.99256
chr4	q21.1	1	0.000825083	1	9	0.00961538	0.99177	5	0.00566251	0.99917	3	0.003003	1	86	0.0196886	0.9563	106	0.0335762	0.93687	61	0.0182635	0.90588	0	0	1	2	0.0124224	0.83366	0	0	1	0	0	1	88	0.017509	0.99869	98	0.0293325	0.96393	72	0.0173119	0.95214	4	0.00738007	0.98591	2	0.00533333	0.98579
chr4	q21.21	0	0	1	0	0	1	0	0	1	0	0	1	16	0.00714286	1	89	0.0808356	0	12	0.00941176	0.99972	0	0	1	0	0	1	0	0	1	0	0	1	22	0.00837139	1	102	0.0922242	0	23	0.0152722	0.95104	1	0.0116279	0.78025	0	0	1
chr4	q21.22	52	0.0558539	0	43	0.054917	0	43	0.0616046	0	36	0.044335	0	248	0.0835298	0	305	0.109989	0	160	0.0754361	0	9	0.0661765	0.00176	8	0.0747664	0.00156	6	0.0681818	0.00516	0	0	1	269	0.0925034	0	287	0.105787	0	200	0.0849257	0	23	0.0514541	0	9	0.0285714	0.07889
chr4	q21.23	0	0	1	0	0	1	0	0	1	1	0.00649351	0.95548	4	0.00308404	1	53	0.113248	0	4	0.00570613	0.99982	0	0	1	0	0	1	0	0	1	0	0	1	8	0.00611154	1	49	0.113426	0	4	0.00493827	0.99997	0	0	1	0	0	1
chr4	q21.3	12	0.00902256	0.99053	9	0.00983607	0.9894	3	0.00377358	0.99985	5	0.00548847	0.99993	24	0.0173913	0.94666	173	0.0572848	0	71	0.0198435	0.75298	2	0.0107527	0.88782	0	0	1	1	0.00671141	0.93539	0	0	1	27	0.016812	0.97535	168	0.0527804	0	93	0.0237609	0.10957	4	0.00661157	0.99383	5	0.0123153	0.80043
chr4	q22.1	165	0.101414	0	151	0.11751	0	122	0.100743	0	137	0.113693	0	546	0.0825272	0	536	0.0857326	0	345	0.0498915	0	38	0.163793	0	27	0.127962	0	30	0.146341	0	22	0.128655	0	705	0.088579	0	601	0.0968106	0	432	0.0524845	0	87	0.121849	0	74	0.134545	0
chr4	q22.2	0	0	1	0	0	1	0	0	1	0	0	1	0	0	1	0	0	1	0	0	1	0	0	1	0	0	1	0	0	1	0	0	1	0	0	1	0	0	1	0	0	1	0	0	1	0	0	1
chr4	q22.3	2	0.00124301	1	11	0.00796524	0.99977	9	0.00614754	0.99995	11	0.00732845	0.99998	35	0.0106675	1	55	0.0251716	0.9998	23	0.0100349	0.99999	0	0	1	0	0	1	0	0	1	1	0.00512821	0.98126	43	0.0106673	1	44	0.0193322	1	26	0.0085442	1	0	0	1	2	0.00393701	0.99802
chr4	q23	0	0	1	1	0.00231481	0.99966	0	0	1	3	0.00656455	0.99519	25	0.0169262	0.96402	65	0.020648	1	11	0.00839695	0.99993	0	0	1	0	0	1	0	0	1	0	0	1	28	0.0178799	0.94907	63	0.0217316	0.99999	10	0.0075188	0.99997	0	0	1	0	0	1
chr4	q24	5	0.00411523	0.99999	3	0.00345622	1	1	0.00101215	1	2	0.00250627	1	88	0.013255	1	157	0.0357712	0.84342	36	0.00862069	1	0	0	1	1	0.00735294	0.93433	3	0.0206897	0.49204	1	0.00952381	0.88293	76	0.00975234	1	115	0.0255102	0.99988	38	0.00715766	1	0	0	1	3	0.00882353	0.91778
chr4	q25	8	0.0113798	0.8806	2	0.00353982	0.99978	0	0	1	3	0.00613497	0.9972	44	0.0126947	1	55	0.0183701	1	12	0.00690846	1	2	0.0186916	0.63307	2	0.0238095	0.49934	1	0.00943396	0.85693	0	0	1	46	0.0120767	1	30	0.0108893	1	14	0.00783875	0.99999	3	0.00931677	0.9213	1	0.00436681	0.97803
chr4	q26	3	0.00295276	0.99998	3	0.00386598	0.99997	3	0.00396301	0.99978	5	0.00615764	0.99978	160	0.02115	0.91145	73	0.0248131	1	37	0.00978318	1	0	0	1	0	0	1	2	0.0153846	0.68772	0	0	1	124	0.0156566	1	64	0.0215343	1	26	0.00629692	1	3	0.00699301	0.98052	4	0.0128617	0.75502
chr4	q27	0	0	1	1	0.0025974	0.99935	0	0	1	4	0.0105541	0.94603	86	0.0535159	0	27	0.0357616	0.68315	19	0.0181644	0.79145	0	0	1	0	0	1	1	0.0212766	0.57551	0	0	1	84	0.0425532	0	32	0.0451977	0.08175	31	0.0244866	0.20455	2	0.0104167	0.84932	2	0.0129032	0.72628
chr4	q28.1	0	0	1	2	0.00483092	0.9967	4	0.010582	0.88906	5	0.0125628	0.90228	12	0.00527241	1	13	0.0158537	0.99995	6	0.00508906	0.99999	0	0	1	0	0	1	0	0	1	0	0	1	9	0.00327273	1	9	0.00995575	1	6	0.00380228	1	0	0	1	0	0	1
chr4	q28.2	1	0.00248756	0.99857	4	0.0125786	0.85195	2	0.00673401	0.96349	5	0.0167785	0.71459	5	0.00469925	1	4	0.00490196	1	3	0.00421941	0.99997	0	0	1	0	0	1	0	0	1	1	0.0204082	0.63069	16	0.0129241	0.99743	9	0.0103567	1	6	0.00671141	0.99981	2	0.0114943	0.80932	1	0.00724638	0.8978
chr4	q28.3	1	0.00348432	0.99068	0	0	1	1	0.00438596	0.98027	1	0.00390625	0.99458	26	0.0189229	0.88581	36	0.0745342	0.00014	7	0.0120482	0.96518	0	0	1	0	0	1	0	0	1	0	0	1	23	0.0140415	0.99775	17	0.0368764	0.43848	7	0.0100865	0.98938	0	0	1	0	0	1
chr4	q31.1	0	0	1	0	0	1	0	0	1	2	0.017094	0.68148	5	0.00996016	0.99105	14	0.0282258	0.90968	3	0.00903614	0.97397	0	0	1	0	0	1	0	0	1	0	0	1	4	0.00722022	0.99917	12	0.0239521	0.9346	7	0.0148936	0.85897	0	0	1	1	0.0196078	0.57057
chr4	q31.21	1	0.00145773	1	4	0.00689655	0.99513	3	0.00573614	0.99401	4	0.00673401	0.99788	13	0.00628019	1	34	0.0170512	1	8	0.00534045	1	0	0	1	0	0	1	0	0	1	0	0	1	12	0.00509771	1	23	0.0116456	1	13	0.00702323	1	1	0.00348432	0.99342	1	0.00429185	0.97972
chr4	q31.22	0	0	1	0	0	1	0	0	1	0	0	1	2	0.00873362	0.97085	5	0.0289017	0.79937	1	0.00689655	0.95564	0	0	1	0	0	1	0	0	1	0	0	1	2	0.00806452	0.9812	2	0.0121951	0.97829	0	0	1	0	0	1	0	0	1
chr4	q31.23	0	0	1	0	0	1	0	0	1	1	0.0104167	0.85761	0	0	1	11	0.025	0.95406	0	0	1	0	0	1	0	0	1	0	0	1	0	0	1	1	0.00209644	1	3	0.0078534	0.99991	1	0.0030303	0.9989	0	0	1	0	0	1
chr4	q31.3	1	0.00103199	1	4	0.00505689	0.99984	0	0	1	3	0.00385109	0.99999	28	0.00711201	1	32	0.0118871	1	15	0.00551471	1	0	0	1	2	0.0162602	0.70823	0	0	1	0	0	1	35	0.00866766	1	31	0.0130747	1	11	0.0038221	1	1	0.00226757	0.9996	1	0.0028169	0.9976
chr4	q32.1	7	0.00318616	1	16	0.00828586	0.99998	7	0.00397501	1	19	0.0100105	0.99984	82	0.0151571	1	90	0.0232318	1	42	0.0132785	0.99972	3	0.00831025	0.97602	2	0.00617284	0.98933	3	0.0103806	0.89818	3	0.00914634	0.96182	95	0.0152831	0.99999	65	0.016002	1	50	0.0130344	0.99986	3	0.00292113	1	4	0.00522876	0.99861
chr4	q32.2	0	0	1	2	0.00809717	0.94829	0	0	1	2	0.00740741	0.97266	8	0.00449691	1	9	0.0124827	1	1	0.000902527	1	0	0	1	1	0.0181818	0.67253	0	0	1	0	0	1	11	0.00533463	1	10	0.0137552	0.99984	5	0.00382555	1	1	0.00617284	0.94357	0	0	1
chr4	q32.3	3	0.00362319	0.99983	5	0.00660502	0.99871	4	0.00628931	0.99509	4	0.00558659	0.99964	40	0.0201918	0.84418	43	0.0149565	1	17	0.0117729	0.99784	0	0	1	0	0	1	0	0	1	1	0.00934579	0.88748	42	0.0193906	0.92002	35	0.0127412	1	14	0.00863664	0.99997	4	0.011236	0.86914	3	0.00996678	0.87396
chr4	q33	0	0	1	0	0	1	1	0.00409836	0.98486	1	0.00355872	0.99666	2	0.0049505	0.99926	6	0.0159574	0.99652	2	0.00706714	0.98467	0	0	1	0	0	1	0	0	1	1	0.03125	0.47907	2	0.00411523	0.99992	4	0.0101266	0.99937	3	0.00869565	0.97443	0	0	1	0	0	1
chr4	q34.1	0	0	1	1	0.00826446	0.90048	1	0.00813008	0.8808	1	0.00606061	0.96466	2	0.00414079	0.9999	4	0.00992556	0.99988	2	0.0045045	0.99916	1	0.0222222	0.59732	0	0	1	1	0.0277778	0.48563	1	0.027027	0.53086	3	0.00515464	0.99991	2	0.00481928	1	1	0.00168634	1	0	0	1	0	0	1
chr4	q34.2	7	0.00490884	0.99998	7	0.00736842	0.99887	7	0.00706357	0.99789	8	0.0107095	0.9828	39	0.0122951	1	61	0.0284648	0.99524	30	0.00821693	1	3	0.016129	0.71946	3	0.0230769	0.48198	0	0	1	1	0.0103093	0.86383	38	0.0105879	1	58	0.026484	0.98792	35	0.00899974	1	4	0.00605144	0.99721	1	0.00269542	0.99774
chr4	q34.3	0	0	1	0	0	1	0	0	1	0	0	1	0	0	1	0	0	1	0	0	1	0	0	1	0	0	1	0	0	1	0	0	1	0	0	1	0	0	1	0	0	1	0	0	1	0	0	1
chr4	q35.1	5	0.00271444	1	4	0.00254615	1	3	0.00215208	1	9	0.00550796	1	96	0.0154614	1	163	0.03131	0.99767	54	0.0141993	0.99949	0	0	1	0	0	1	0	0	1	2	0.00809717	0.96143	95	0.0143266	1	127	0.0249509	0.99997	62	0.0145403	0.99893	1	0.00107527	1	2	0.00269906	0.99996
chr4	q35.2	13	0.0134855	0.78066	12	0.013363	0.91303	12	0.0147059	0.7401	11	0.0118026	0.9799	31	0.0117335	0.99999	94	0.0923379	0	28	0.015882	0.95805	5	0.0318471	0.20521	3	0.0215827	0.52669	3	0.0212766	0.47368	4	0.0263158	0.36936	38	0.0127133	1	68	0.0738328	0	31	0.0157201	0.95722	8	0.0206186	0.36808	6	0.0191693	0.41358
chr5	p15.33	59	0.0354354	0	62	0.0378279	0	49	0.0363232	0	110	0.0681959	0	486	0.0445218	0	648	0.0765776	0	409	0.0545624	0	13	0.0522088	0.00156	12	0.0461538	0.00658	4	0.0212766	0.44604	14	0.056	0.00069	512	0.0429278	0	606	0.0710934	0	435	0.0511765	0	37	0.0514604	0	17	0.0286678	0.02228
chr5	p15.32	0	0	1	0	0	1	0	0	1	1	0.00900901	0.89409	2	0.00740741	0.98775	0	0	1	3	0.0196078	0.63836	0	0	1	0	0	1	0	0	1	0	0	1	0	0	1	0	0	1	2	0.0129032	0.83479	0	0	1	0	0	1
chr5	p15.31	2	0.00196078	1	4	0.00493827	0.99985	2	0.00264901	0.99994	4	0.00408163	1	23	0.00715842	1	242	0.0598417	0	18	0.00632911	1	0	0	1	0	0	1	1	0.00598802	0.95368	1	0.00483092	0.985	23	0.00634133	1	319	0.0801911	0	23	0.00651927	1	1	0.00192308	0.99986	1	0.00251889	0.99858
chr5	p15.2	1	0.00075188	1	6	0.00559701	0.99997	4	0.00437158	0.99989	11	0.00957354	0.9983	32	0.0102269	1	51	0.0143702	1	26	0.00740319	1	2	0.0116279	0.86055	1	0.00621118	0.96143	0	0	1	5	0.026738	0.32703	40	0.0115507	1	34	0.00973933	1	27	0.00714286	1	2	0.00331126	0.99972	0	0	1
chr5	p15.1	0	0	1	0	0	1	0	0	1	0	0	1	4	0.00618238	0.99983	85	0.0338915	0.90265	22	0.015816	0.9413	0	0	1	0	0	1	0	0	1	0	0	1	3	0.00426743	1	73	0.0285045	0.96521	31	0.0186186	0.76163	0	0	1	0	0	1
chr5	p14.3	0	0	1	0	0	1	0	0	1	0	0	1	2	0.00757576	0.98576	10	0.0213675	0.98713	0	0	1	0	0	1	0	0	1	0	0	1	0	0	1	0	0	1	7	0.0131827	0.99935	2	0.0045977	0.9989	0	0	1	0	0	1
chr5	p14.2	0	0	1	0	0	1	0	0	1	0	0	1	0	0	1	36	0.0770878	9e-05	2	0.00763359	0.97645	0	0	1	0	0	1	0	0	1	0	0	1	0	0	1	27	0.0671642	0.00105	0	0	1	0	0	1	0	0	1
chr5	p14.1	0	0	1	0	0	1	0	0	1	0	0	1	1	0.00584795	0.98291	17	0.0329457	0.77907	0	0	1	0	0	1	0	0	1	0	0	1	0	0	1	0	0	1	9	0.0184049	0.98898	0	0	1	0	0	1	0	0	1
chr5	p13.3	0	0	1	5	0.00970874	0.9663	4	0.00817996	0.96747	4	0.00701754	0.99677	34	0.00732759	1	35	0.0178299	1	9	0.00616438	1	1	0.00847458	0.90594	2	0.0196078	0.60871	2	0.0227273	0.47616	2	0.0178571	0.66663	37	0.00719844	1	25	0.0132837	1	11	0.00635838	1	1	0.0033557	0.99476	0	0	1
chr5	p13.2	11	0.00674847	0.99984	7	0.00576132	0.99999	3	0.00219941	1	9	0.00714286	0.99994	60	0.0101833	1	69	0.0247934	0.99998	51	0.012798	0.99998	1	0.00429185	0.99121	0	0	1	0	0	1	1	0.00680272	0.95053	74	0.0112908	1	62	0.0235831	0.9996	42	0.00945095	1	1	0.00146199	1	2	0.00436681	0.99576
chr5	p13.1	3	0.00501672	0.9966	3	0.00573614	0.99708	0	0	1	2	0.00393701	0.99958	46	0.0187602	0.94644	51	0.0292264	0.98509	26	0.017094	0.89611	0	0	1	1	0.0181818	0.66776	0	0	1	0	0	1	66	0.0228137	0.63024	31	0.0182139	0.99996	36	0.0192	0.71025	0	0	1	1	0.00460829	0.97239
chr5	p12	10	0.00754717	0.99797	10	0.00935454	0.9957	5	0.00568182	0.99927	5	0.0044843	1	28	0.00888043	1	58	0.0197145	1	7	0.00331754	1	3	0.0185185	0.62984	0	0	1	1	0.00645161	0.94262	2	0.0125786	0.83436	49	0.014121	0.99997	60	0.02079	0.99999	25	0.0101958	1	11	0.0190641	0.42822	3	0.00678733	0.97757
chr5	p11
chr5	q11.1	0	0	1	0	0	1	0	0	1	0	0	1	1	0.00526316	0.98905	0	0	1	2	0.0116279	0.88497	0	0	1	0	0	1	0	0	1	0	0	1	0	0	1	0	0	1	0	0	1	0	0	1	0	0	1
chr5	q11.2	39	0.0259481	0.00355	30	0.0240964	0.10364	26	0.0234869	0.06869	37	0.0286156	0.02274	80	0.0139811	1	73	0.0227698	1	36	0.00883652	1	9	0.0310345	0.13025	9	0.0365854	0.06157	5	0.0228311	0.36761	5	0.0201613	0.56258	119	0.0177506	0.99953	55	0.0176395	1	54	0.0119311	1	22	0.0298103	0.01187	13	0.0246679	0.10031
chr5	q12.1	1	0.00301205	0.99565	0	0	1	0	0	1	0	0	1	4	0.00347222	1	47	0.0275337	0.99483	9	0.00989011	0.99735	1	0.0169492	0.6949	1	0.0222222	0.59733	1	0.0227273	0.55477	2	0.05	0.19294	4	0.00314713	1	45	0.026738	0.9729	9	0.00841908	0.9995	1	0.00502513	0.9706	1	0.00735294	0.89371
chr5	q12.2													0	0	1	0	0	1	0	0	1													0	0	1	0	0	1	0	0	1
chr5	q12.3	4	0.00316957	1	2	0.002	1	4	0.00445931	0.99988	5	0.00540541	0.99998	33	0.00881175	1	63	0.0253828	0.99985	37	0.0128785	0.99977	2	0.0113636	0.86827	1	0.00666667	0.95078	0	0	1	2	0.0135135	0.80054	30	0.0071242	1	49	0.0206838	0.99996	32	0.00958658	1	1	0.00176991	0.99998	2	0.00475059	0.99203
chr5	q13.1	0	0	1	1	0.00534759	0.97073	0	0	1	0	0	1	4	0.0100503	0.98344	16	0.0237389	0.987	4	0.0160643	0.77933	0	0	1	0	0	1	0	0	1	0	0	1	9	0.0202247	0.72605	9	0.0135747	0.99983	2	0.00740741	0.97678	0	0	1	0	0	1
chr5	q13.2	52	0.034188	0	57	0.0465686	0	50	0.0447628	0	58	0.0474632	0	199	0.0474487	0	161	0.0479452	0.00375	166	0.045207	0	13	0.0543933	0.00116	13	0.0680628	0.00015	13	0.0726257	3e-05	13	0.0706522	0.00014	243	0.0508794	0	159	0.0477621	6e-05	227	0.055057	0	26	0.0387481	0.00017	20	0.0406504	0.0003
chr5	q13.3	4	0.00368664	0.99998	11	0.0115183	0.96952	15	0.0176263	0.48918	15	0.0170843	0.76827	105	0.0282486	0.03063	59	0.0311017	0.96331	44	0.016363	0.97303	4	0.0213904	0.51248	3	0.0179641	0.6512	1	0.00671141	0.93563	4	0.0246914	0.41751	124	0.0289517	0.01464	47	0.02504	0.99277	74	0.022431	0.27021	1	0.00194932	0.99992	1	0.00260417	0.9986
chr5	q14.1	1	0.000535332	1	11	0.00687071	0.99999	9	0.00617284	0.99992	11	0.0066345	1	91	0.0136904	1	73	0.0167778	1	48	0.0110066	1	1	0.00322581	0.99799	0	0	1	0	0	1	0	0	1	104	0.0137913	1	55	0.0127344	1	54	0.0108959	1	3	0.00342466	0.99998	3	0.00413223	0.99948
chr5	q14.2	60	0.115163	0	49	0.104034	0	50	0.120482	0	62	0.149038	0	342	0.236678	0	347	0.278939	0	257	0.242224	0	16	0.172043	0	15	0.185185	0	7	0.0886076	0.00071	23	0.242105	0	377	0.231005	0	313	0.261269	0	281	0.246708	0	30	0.125523	0	20	0.108108	0
chr5	q14.3	39	0.0194126	0.14253	28	0.0162131	0.80981	26	0.0157195	0.6908	40	0.0250156	0.09608	117	0.0313085	0.00143	131	0.0493781	0.00282	65	0.017663	0.94993	5	0.0176056	0.66999	6	0.024	0.383	3	0.0121457	0.82913	4	0.0176211	0.67412	126	0.0295636	0.00744	117	0.0452786	0.00281	71	0.0171663	0.95952	17	0.0180276	0.48248	11	0.0154278	0.62931
chr5	q15	59	0.0214234	0.02055	44	0.0192982	0.4518	37	0.0187058	0.31433	61	0.0257928	0.03115	305	0.0447083	0	210	0.0473827	0.0019	127	0.0283482	0.00117	6	0.0148883	0.81501	9	0.0291262	0.16684	10	0.0319489	0.06203	16	0.0445682	0.00296	341	0.0447096	0	187	0.0396859	0.03635	153	0.0291041	6e-05	22	0.0197842	0.30726	18	0.0212515	0.16636
chr5	q21.1	0	0	1	2	0.0119048	0.82707	2	0.0133333	0.73093	2	0.0111732	0.87456	17	0.0188053	0.84859	18	0.0218447	0.99727	6	0.0089955	0.99583	0	0	1	0	0	1	0	0	1	0	0	1	24	0.0235525	0.53446	19	0.0236025	0.97145	16	0.0219178	0.45191	0	0	1	0	0	1
chr5	q21.2	0	0	1	0	0	1	0	0	1	1	0.008	0.921	7	0.0101597	0.99668	11	0.0502283	0.22822	6	0.0136364	0.90978	0	0	1	1	0.0714286	0.2461	0	0	1	0	0	1	18	0.0225282	0.61278	16	0.0751174	0.00337	5	0.00922509	0.98815	0	0	1	0	0	1
chr5	q21.3	12	0.00671892	0.9999	11	0.00706033	0.99994	13	0.00892857	0.99665	20	0.0145138	0.94711	87	0.0296827	0.01727	81	0.0264879	0.9999	48	0.0208062	0.59309	6	0.0269058	0.28582	1	0.00497512	0.98274	1	0.00520833	0.97109	6	0.0309278	0.20385	94	0.0290932	0.02638	72	0.0266667	0.99281	43	0.0174939	0.8924	9	0.0115533	0.92694	3	0.00559701	0.99328
chr5	q22.1	2	0.00550964	0.98143	5	0.0181159	0.59874	1	0.00421941	0.98348	2	0.00711744	0.97744	36	0.0221266	0.65767	22	0.0407407	0.42808	5	0.00675676	0.99963	0	0	1	0	0	1	0	0	1	1	0.0232558	0.58185	46	0.0266667	0.22395	16	0.0276339	0.85403	18	0.0196937	0.62688	2	0.0114943	0.80991	1	0.00746269	0.89324
chr5	q22.2	4	0.00245098	1	6	0.00437956	1	3	0.00237906	1	7	0.00490884	1	33	0.00696791	1	134	0.0378424	0.60469	41	0.0127845	0.99982	2	0.010582	0.89355	0	0	1	1	0.00699301	0.92755	1	0.00694444	0.94798	42	0.00751207	1	121	0.0334624	0.6769	50	0.0126807	0.99998	0	0	1	2	0.0039604	0.9975
chr5	q22.3	0	0	1	0	0	1	0	0	1	0	0	1	3	0.00219941	1	10	0.0108225	1	9	0.00963597	0.99792	0	0	1	0	0	1	0	0	1	0	0	1	8	0.00507937	1	9	0.0100897	1	7	0.00609756	0.99999	0	0	1	0	0	1
chr5	q23.1	1	0.0034965	0.99039	2	0.00784314	0.95426	0	0	1	2	0.00840336	0.95324	6	0.00819672	0.99952	20	0.0232829	0.99528	10	0.0185874	0.71086	0	0	1	0	0	1	0	0	1	0	0	1	8	0.0100629	0.99831	11	0.0153417	0.99948	8	0.0145455	0.88705	0	0	1	1	0.01	0.8112
chr5	q23.2	2	0.00156006	1	3	0.00287632	1	6	0.00570342	0.99971	5	0.00436681	0.99999	75	0.0150542	0.99998	117	0.032709	0.97175	44	0.0135094	0.99949	0	0	1	1	0.00689655	0.94656	0	0	1	0	0	1	117	0.0209828	0.91297	104	0.0287134	0.98134	56	0.0144553	0.99863	2	0.00455581	0.99598	1	0.00299401	0.99652
chr5	q23.3	0	0	1	1	0.00446429	0.98599	0	0	1	2	0.010989	0.88213	4	0.00412797	1	16	0.00943953	1	5	0.00725689	0.99896	0	0	1	0	0	1	1	0.0344828	0.41063	0	0	1	7	0.00648148	1	8	0.00494132	1	2	0.0027972	1	0	0	1	0	0	1
chr5	q31.1	8	0.00424403	1	7	0.00438322	1	2	0.00136054	1	11	0.00722733	1	98	0.0136092	1	122	0.0225258	1	46	0.00949628	1	2	0.00704225	0.97832	1	0.00406504	0.99325	2	0.00833333	0.9349	1	0.00413223	0.99324	98	0.0118745	1	103	0.0186594	1	48	0.00856684	1	4	0.00572246	0.99836	3	0.00595238	0.98976
chr5	q31.2	12	0.00628601	0.99999	11	0.00645919	1	10	0.00615764	0.99997	11	0.00678593	0.99999	70	0.0146352	0.99999	107	0.0209475	1	41	0.0115688	1	0	0	1	0	0	1	0	0	1	0	0	1	99	0.0185497	0.99501	96	0.0181303	1	63	0.015502	0.99398	6	0.00717703	0.99617	2	0.00326264	0.99964
chr5	q31.3	46	0.0124425	0.97325	43	0.0138844	0.98443	34	0.0127389	0.96993	47	0.0157771	0.9626	95	0.0101064	1	330	0.0323529	0.99968	82	0.0105752	1	7	0.0124113	0.93365	6	0.0113422	0.95374	3	0.00626305	0.99224	7	0.0138614	0.88727	105	0.00963391	1	292	0.0289395	0.99955	87	0.00963562	1	20	0.0125865	0.95065	20	0.0170648	0.46866
chr5	q32	46	0.0121468	0.98239	40	0.0128493	0.99598	32	0.0110345	0.99693	45	0.0158117	0.95903	74	0.00951768	1	242	0.0276287	1	80	0.010238	1	5	0.00806452	0.99419	7	0.0131827	0.90513	9	0.0186335	0.51812	8	0.0180995	0.67096	75	0.00898419	1	221	0.0268791	0.99995	115	0.012802	1	17	0.0100771	0.99521	10	0.00774593	0.99766
chr5	q33.1	42	0.0314371	7e-05	44	0.0337942	0.00018	35	0.0316456	0.00069	44	0.0350318	0.00028	445	0.0973103	0	373	0.086183	0	163	0.0488463	0	11	0.0541872	0.00293	4	0.0190476	0.60525	7	0.0382514	0.05206	7	0.0357143	0.1063	445	0.0846974	0	321	0.0763014	0	151	0.0394668	0	19	0.0309951	0.0135	13	0.025641	0.08076
chr5	q33.2	0	0	1	5	0.0106838	0.93989	5	0.00994036	0.93203	5	0.00884956	0.9884	15	0.00565824	1	18	0.00875912	1	17	0.00571429	1	0	0	1	0	0	1	0	0	1	0	0	1	16	0.00534759	1	20	0.0100452	1	15	0.0048185	1	0	0	1	1	0.00404858	0.98307
chr5	q33.3	1	0.00126263	1	5	0.00794913	0.99205	0	0	1	1	0.00157978	1	23	0.00881564	1	48	0.0203132	1	12	0.00536913	1	0	0	1	0	0	1	0	0	1	0	0	1	24	0.00822481	1	42	0.0176027	1	20	0.0074239	1	0	0	1	0	0	1
chr5	q34	7	0.00553797	0.99983	11	0.0104167	0.98885	9	0.0105634	0.95494	17	0.0157553	0.87029	16	0.00499064	1	83	0.0216993	1	18	0.00713436	1	0	0	1	0	0	1	0	0	1	0	0	1	23	0.00613988	1	80	0.0204604	1	19	0.00650908	1	2	0.00353357	0.99946	0	0	1
chr5	q35.1	0	0	1	1	0.0181818	0.64801	0	0	1	0	0	1	9	0.00386598	1	24	0.0133779	1	7	0.00404624	1	0	0	1	0	0	1	0	0	1	0	0	1	9	0.00334697	1	25	0.0141965	1	8	0.0041365	1	0	0	1	0	0	1
chr5	q35.2	8	0.00391389	1	14	0.00784314	0.99997	8	0.00522534	0.99998	19	0.0110209	0.99876	157	0.0297518	0.00143	282	0.0523677	0	136	0.0367072	0	5	0.0174216	0.68079	4	0.015444	0.76089	2	0.00980392	0.88735	3	0.0114068	0.90306	208	0.0349639	0	325	0.0609527	0	166	0.0366446	0	6	0.00768246	0.99365	10	0.0152672	0.63737
chr5	q35.3	12	0.00505051	1	13	0.00631681	1	14	0.00789177	0.99975	17	0.00827653	1	174	0.0166763	1	420	0.0310904	1	125	0.0154971	0.99994	3	0.00887574	0.96518	3	0.009375	0.95533	2	0.00760456	0.95296	2	0.00607903	0.99042	202	0.0187124	0.99976	445	0.0344828	0.57753	125	0.0142434	1	8	0.00749766	0.99833	1	0.00114025	1
chr6	p25.3	0	0	1	0	0	1	0	0	1	1	0.0153846	0.73474	2	0.0033389	0.99998	4	0.00680272	1	2	0.00492611	0.99838	0	0	1	0	0	1	0	0	1	0	0	1	1	0.00155763	1	5	0.00924214	0.99997	1	0.00211864	0.99997	0	0	1	0	0	1
chr6	p25.2	28	0.0564516	0	17	0.0360169	0.00911	18	0.0462725	0.00014	21	0.0459519	0.00045	165	0.0266172	0.05328	577	0.0837324	0	61	0.0122073	1	1	0.0125	0.80118	4	0.0506329	0.07382	3	0.0461538	0.11626	0	0	1	211	0.0340652	0	516	0.0764105	0	82	0.0155657	0.99782	13	0.0496183	0.00088	6	0.0287081	0.13321
chr6	p25.1	2	0.0121212	0.74734	2	0.015873	0.68918	0	0	1	1	0.008	0.92013	23	0.0178571	0.92509	65	0.0446429	0.12963	7	0.0102339	0.99065	0	0	1	0	0	1	0	0	1	0	0	1	34	0.0234645	0.5416	66	0.0435644	0.03912	5	0.00595238	0.99993	0	0	1	0	0	1
chr6	p24.3	1	0.00200401	0.99976	1	0.00214133	0.99983	1	0.00244499	0.99927	4	0.00856531	0.98497	52	0.017657	0.9858	62	0.04	0.40493	28	0.0155039	0.96917	0	0	1	2	0.030303	0.38434	2	0.03125	0.3235	0	0	1	46	0.0141061	0.99998	29	0.0178352	0.99999	27	0.0130498	0.99642	1	0.00515464	0.96688	1	0.00675676	0.91434
chr6	p24.2	0	0	1	0	0	1	0	0	1	0	0	1	10	0.00503018	1	43	0.0361953	0.68783	17	0.0114633	0.99824	1	0.0232558	0.57952	2	0.0465116	0.21206	0	0	1	1	0.0196078	0.64721	13	0.00588502	1	38	0.0339893	0.58276	17	0.00988947	0.99994	1	0.00613497	0.94513	1	0.00704225	0.9038
chr6	p24.1	20	0.0261097	0.0273	30	0.0452489	1e-05	16	0.0286225	0.03406	13	0.0223368	0.38894	78	0.00558899	1	138	0.0419198	0.16959	20	0.0155763	0.9426	3	0.0229008	0.48486	4	0.0344828	0.20124	7	0.0744681	0.00152	4	0.039604	0.14855	66	0.00445705	1	98	0.0294826	0.95923	19	0.0124346	0.99524	6	0.0185759	0.49607	8	0.0314961	0.06199
chr6	p23	2	0.00327869	0.9995	0	0	1	2	0.00527704	0.98918	3	0.00531915	0.99895	25	0.0151607	0.99306	46	0.0209854	1	32	0.0184971	0.81511	0	0	1	0	0	1	0	0	1	0	0	1	34	0.0179894	0.95973	42	0.0201439	0.99996	27	0.0136502	0.99279	0	0	1	0	0	1
chr6	p22.3	8	0.00301773	1	13	0.00590104	1	17	0.00844511	0.99958	18	0.00764656	1	260	0.0264281	0.02529	233	0.0287796	1	119	0.0176584	0.98602	2	0.00568182	0.99289	4	0.0131148	0.86046	1	0.00334448	0.9958	2	0.00589971	0.99246	310	0.0274823	0.00456	222	0.0269221	1	144	0.0185328	0.92881	5	0.00423729	0.99999	2	0.00214133	1
chr6	p22.2	45	0.0543478	0	30	0.0393701	0.00023	38	0.059098	0	37	0.0505464	0	364	0.0980339	0	121	0.0429993	0.12411	143	0.0692494	0	5	0.0438596	0.07974	7	0.0707071	0.00403	5	0.0581395	0.02041	7	0.0666667	0.00552	431	0.0977546	0	104	0.0369449	0.27931	194	0.076408	0	26	0.077381	0	9	0.0339623	0.0336
chr6	p22.1	188	0.0982236	0	216	0.127358	0	151	0.109025	0	226	0.142948	0	710	0.0954558	0	536	0.0812491	0	469	0.105039	0	33	0.112628	0	40	0.150943	0	33	0.13253	0	42	0.162162	0	709	0.085114	0	449	0.0698941	0	456	0.0903149	0	103	0.127633	0	110	0.163205	0
chr6	p21.33	205	0.0718794	0	206	0.0760148	0	134	0.060771	0	273	0.109287	0	565	0.0569844	0	1019	0.0839789	0	494	0.0707534	0	39	0.0882353	0	21	0.0486111	0.00021	21	0.0650155	0	39	0.0886364	0	663	0.0558928	0	942	0.0731764	0	559	0.0674713	0	97	0.0786699	0	60	0.0589391	0
chr6	p21.32	248	0.0749018	0	242	0.0733556	0	220	0.0768156	0	260	0.0843882	0	2168	0.201524	0	1794	0.172037	0	1225	0.16871	0	27	0.0828221	0	22	0.0698413	0	22	0.0689655	0	17	0.0508982	0.00052	2239	0.185994	0	1527	0.148008	0	1278	0.155267	0	123	0.0752294	0	80	0.0603774	0
chr6	p21.31	1	0.000956023	1	4	0.00419727	0.99997	2	0.00240385	0.99999	2	0.00210305	1	79	0.013472	1	122	0.0247064	1	64	0.0146252	0.99957	1	0.0078125	0.92452	0	0	1	1	0.01	0.83989	1	0.008	0.92166	76	0.0128617	1	69	0.0157211	1	63	0.0136778	0.99986	2	0.00445434	0.99665	1	0.00266667	0.99782
chr6	p21.2	26	0.0129935	0.89172	39	0.0217634	0.19805	29	0.0189172	0.31587	29	0.0164679	0.87971	205	0.0281362	0.00483	185	0.025602	1	68	0.0169661	0.97865	7	0.0248227	0.33315	4	0.0142349	0.81352	4	0.0176991	0.59166	5	0.0175439	0.68489	179	0.0219282	0.85449	172	0.0236134	1	69	0.0140329	0.99982	15	0.0160944	0.66438	11	0.0138539	0.75664
chr6	p21.1	44	0.0134928	0.90643	52	0.0190546	0.48232	40	0.0172861	0.49501	51	0.0182403	0.77344	124	0.0112625	1	409	0.0292938	1	131	0.0147972	0.99999	3	0.00601202	0.99754	3	0.00721154	0.98972	4	0.0111421	0.8922	6	0.0144231	0.84709	111	0.00879208	1	357	0.0251657	1	157	0.0148281	1	22	0.0149558	0.79883	17	0.0157407	0.609
chr6	p12.3	0	0	1	3	0.007109	0.98622	1	0.00258398	0.99886	3	0.00659341	0.99497	25	0.0113585	0.99997	37	0.0343547	0.78543	14	0.0108108	0.99834	1	0.0138889	0.765	1	0.0166667	0.70146	1	0.0181818	0.63837	2	0.0294118	0.40236	23	0.00885637	1	51	0.0441176	0.05356	10	0.0062383	1	2	0.00896861	0.90331	3	0.0171429	0.5531
chr6	p12.2	0	0	1	2	0.00445434	0.99829	3	0.00765306	0.96428	7	0.0170732	0.71661	64	0.042328	1e-05	71	0.03914	0.46761	39	0.0361781	0.00133	1	0.0131579	0.78453	3	0.038961	0.19828	0	0	1	2	0.0294118	0.4009	49	0.0271468	0.18133	56	0.0311978	0.81016	37	0.0295527	0.02456	3	0.015	0.68151	1	0.00617284	0.93272
chr6	p12.1	6	0.00518583	0.99981	12	0.0127119	0.93904	8	0.00828157	0.99322	12	0.0131579	0.9543	24	0.0142518	0.99708	62	0.0303475	0.98019	28	0.021148	0.54532	1	0.00529101	0.9772	1	0.00595238	0.96552	0	0	1	1	0.00675676	0.95162	9	0.00468019	1	59	0.0300102	0.88837	18	0.0111593	0.99879	3	0.00646552	0.98783	2	0.00506329	0.98937
chr6	p11.2	0	0	1	0	0	1	0	0	1	0	0	1	1	0.00546448	0.9867	39	0.128713	0	1	0.00384615	0.99608	0	0	1	0	0	1	0	0	1	0	0	1	2	0.0083682	0.97717	39	0.116418	0	3	0.00847458	0.97932	0	0	1	0	0	1
chr6	p11.1	0	0	1	0	0	1	0	0	1	0	0	1	0	0	1	0	0	1	0	0	1	0	0	1	0	0	1	0	0	1	0	0	1	0	0	1	0	0	1	0	0	1	0	0	1	0	0	1
chr6	q11.1	4	0.0138408	0.6922	2	0.00793651	0.95281	2	0.00873362	0.90315	3	0.012766	0.85229	2	0.00564972	0.9978	104	0.0365939	0.72277	17	0.0227882	0.42709	1	0.0232558	0.57806	2	0.0526316	0.17636	0	0	1	0	0	1	10	0.0261097	0.42135	84	0.0304127	0.90647	12	0.0155039	0.87978	2	0.0168067	0.61827	0	0	1
chr6	q11.2
chr6	q12	25	0.00556793	1	6	0.00212993	1	5	0.00180375	1	5	0.00232342	1	2	0.000846382	1	187	0.0364026	0.79994	33	0.0033438	1	4	0.00625	0.99891	4	0.00814664	0.98944	4	0.00702988	0.99247	1	0.00273224	0.99964	10	0.00423012	1	164	0.0336272	0.67864	25	0.00252372	1	11	0.00515706	1	5	0.00375657	1
chr6	q13	13	0.00741586	0.99955	12	0.0084686	0.99947	9	0.00747508	0.99874	7	0.00516605	1	48	0.0107623	1	219	0.0425408	0.07845	50	0.00889205	1	1	0.0037037	0.99561	2	0.00917431	0.93215	1	0.005	0.97575	3	0.0157068	0.74451	98	0.0199755	0.96159	207	0.0434326	0.00099	35	0.00584795	1	5	0.00619579	0.99853	7	0.0115894	0.86935
chr6	q14.1	7	0.00430769	1	9	0.00667161	0.99995	3	0.00222552	1	10	0.00772201	0.99991	82	0.0127369	1	132	0.0322896	0.98626	29	0.00851189	1	1	0.004329	0.9905	1	0.00518135	0.97975	1	0.00492611	0.97585	1	0.00574713	0.97161	85	0.0113258	1	101	0.0245503	0.99993	32	0.00793257	1	6	0.00839161	0.98559	4	0.00720721	0.9815
chr6	q14.2	0	0	1	0	0	1	1	0.00769231	0.89461	0	0	1	3	0.00996678	0.97304	4	0.00433369	1	4	0.00522876	0.99994	0	0	1	0	0	1	0	0	1	0	0	1	4	0.00990099	0.98609	4	0.00421053	1	0	0	1	0	0	1	0	0	1
chr6	q14.3	2	0.00607903	0.97078	1	0.00328947	0.99683	2	0.00766284	0.93924	3	0.00986842	0.94336	81	0.094186	0	75	0.104603	0	31	0.0442225	0.00015	0	0	1	0	0	1	0	0	1	0	0	1	107	0.0957923	0	70	0.0859951	0	45	0.0415512	3e-05	2	0.010989	0.82745	1	0.00714286	0.90346
chr6	q15	3	0.00199336	1	7	0.00555115	0.99999	4	0.00334169	1	6	0.00456621	1	33	0.00649095	1	54	0.0148392	1	25	0.00766871	1	1	0.00401606	0.99339	0	0	1	0	0	1	2	0.00947867	0.92696	45	0.0077466	1	44	0.011863	1	24	0.00626141	1	1	0.00155039	1	1	0.00199203	0.99983
chr6	q16.1	3	0.00344037	0.9999	3	0.00379747	0.99998	1	0.00145985	1	3	0.00391134	0.99996	27	0.00660147	1	33	0.0253067	0.99685	18	0.00758214	1	1	0.00787402	0.92277	1	0.00862069	0.90372	1	0.00952381	0.8547	1	0.00884956	0.89966	42	0.00932919	1	31	0.0251419	0.97775	24	0.00827872	1	0	0	1	0	0	1
chr6	q16.2	2	0.00342466	0.99904	1	0.00232558	0.9997	0	0	1	4	0.00879121	0.98183	19	0.00762134	1	75	0.0348837	0.82757	16	0.00790905	1	1	0.010989	0.83887	0	0	1	1	0.0151515	0.70142	0	0	1	27	0.00932642	1	72	0.036018	0.39887	23	0.00894942	1	0	0	1	0	0	1
chr6	q16.3	0	0	1	0	0	1	0	0	1	0	0	1	4	0.00657895	0.99979	0	0	1	3	0.00345622	1	0	0	1	0	0	1	0	0	1	0	0	1	0	0	1	2	0.00440529	1	2	0.00184332	1	0	0	1	0	0	1
chr6	q21	4	0.00237954	1	8	0.00566171	1	2	0.00154083	1	2	0.00131839	1	62	0.00731132	1	202	0.0294675	0.99998	52	0.0103648	1	2	0.00877193	0.9412	1	0.00546448	0.97538	3	0.0177515	0.59342	1	0.00485437	0.98557	85	0.00888564	1	140	0.0206398	1	51	0.00886032	1	1	0.00152439	1	2	0.004	0.99756
chr6	q22.1	7	0.00682927	0.99732	1	0.0010989	1	3	0.00380228	0.99983	5	0.00564972	0.99992	64	0.0238184	0.45957	87	0.032992	0.94135	49	0.0205107	0.63135	1	0.00613497	0.96144	2	0.0137931	0.79008	2	0.0168067	0.63877	1	0.00653595	0.95645	80	0.023988	0.46259	115	0.0403226	0.06004	72	0.0248877	0.07285	3	0.00721154	0.97754	0	0	1
chr6	q22.2	0	0	1	0	0	1	0	0	1	0	0	1	0	0	1	9	0.0818182	0.02757	0	0	1	0	0	1	0	0	1	0	0	1	0	0	1	0	0	1	3	0.0230769	0.83309	0	0	1	0	0	1	0	0	1
chr6	q22.31	8	0.00741427	0.99642	16	0.0192539	0.4989	4	0.00502513	0.9994	6	0.00708383	0.99951	90	0.018289	0.99357	82	0.0238928	1	48	0.018648	0.84747	0	0	1	0	0	1	0	0	1	1	0.00729927	0.94063	94	0.0176825	0.99875	81	0.0243024	0.99982	54	0.0179521	0.87842	2	0.004329	0.99736	2	0.0060423	0.97311
chr6	q22.32	0	0	1	3	0.0116732	0.86431	1	0.00442478	0.97936	2	0.00877193	0.94434	29	0.0317287	0.06547	5	0.0094162	0.99998	21	0.0362069	0.01484	0	0	1	0	0	1	0	0	1	0	0	1	29	0.0321508	0.06328	5	0.0105708	0.99974	26	0.0379562	0.00277	2	0.0163934	0.63142	1	0.010101	0.80621
chr6	q22.33	28	0.044586	0	22	0.0386643	0.00155	18	0.0350195	0.00394	24	0.0422535	0.00073	11	0.00501596	1	28	0.0125504	1	18	0.00985761	0.99995	3	0.0294118	0.33294	3	0.0344828	0.25148	3	0.0422535	0.13915	4	0.0454545	0.10416	16	0.00645943	1	17	0.00762332	1	13	0.006238	1	9	0.0272727	0.12705	8	0.0314961	0.06082
chr6	q23.1	0	0	1	2	0.0135135	0.76887	0	0	1	0	0	1	8	0.00552486	1	24	0.0774194	0.00119	2	0.00321027	0.99999	0	0	1	0	0	1	0	0	1	0	0	1	10	0.00674309	1	13	0.0402477	0.33649	8	0.0114778	0.97827	0	0	1	0	0	1
chr6	q23.2	1	0.00211864	0.99961	4	0.00970874	0.95116	4	0.0111111	0.86469	3	0.008	0.98034	67	0.0395514	4e-05	49	0.0360029	0.70863	29	0.0340776	0.01108	0	0	1	1	0.0113636	0.83097	1	0.0135135	0.74463	0	0	1	62	0.031329	0.01713	56	0.0418223	0.09313	39	0.0354868	0.00121	0	0	1	1	0.00609756	0.93522
chr6	q23.3	1	0.00180505	0.99988	2	0.00422833	0.99872	4	0.00970874	0.92153	4	0.00896861	0.97969	20	0.0067981	1	48	0.0351391	0.76654	33	0.0178475	0.87304	0	0	1	0	0	1	0	0	1	0	0	1	20	0.00608828	1	53	0.0379928	0.27595	23	0.0103047	0.99993	2	0.00790514	0.9366	2	0.010101	0.83806
chr6	q24.1	22	0.0498866	1e-05	25	0.065445	0	15	0.0533808	0.00012	23	0.0595855	0	28	0.024583	0.42375	57	0.0303514	0.97566	12	0.0152091	0.91207	8	0.133333	1e-05	8	0.135593	1e-05	8	0.148148	4e-05	8	0.163265	0	50	0.0377929	0.00103	60	0.032345	0.7317	18	0.0183861	0.73351	16	0.0744186	1e-05	10	0.0649351	0.00026
chr6	q24.2	0	0	1	4	0.00854701	0.97589	4	0.00963855	0.92494	5	0.0104822	0.964	18	0.0126316	0.99871	12	0.0103359	1	7	0.00661626	0.99996	1	0.0111111	0.83471	0	0	1	0	0	1	0	0	1	17	0.010989	0.99987	16	0.0140474	1	16	0.0136286	0.97286	1	0.00454545	0.9788	0	0	1
chr6	q24.3	3	0.00269542	1	5	0.00586166	0.99962	2	0.00237812	1	7	0.00782123	0.99902	16	0.00582454	1	63	0.0338892	0.87078	12	0.00506757	1	0	0	1	0	0	1	0	0	1	0	0	1	29	0.00833094	1	54	0.0286472	0.9378	17	0.00559947	1	2	0.00449438	0.99642	0	0	1
chr6	q25.1	6	0.00427046	1	5	0.00428082	0.99998	6	0.00536673	0.99983	15	0.0126369	0.97941	122	0.0186316	0.9963	203	0.0451613	0.01392	52	0.0128777	1	2	0.00840336	0.95115	1	0.00497512	0.98313	2	0.0107527	0.85411	1	0.0047619	0.98666	111	0.0159323	1	115	0.0263339	0.99923	52	0.0110898	1	9	0.015873	0.65512	2	0.00510204	0.98879
chr6	q25.2	1	0.000949668	1	7	0.00800915	0.99724	4	0.0057554	0.99758	10	0.0114548	0.98136	30	0.00948767	1	82	0.0347163	0.84962	14	0.00547517	1	2	0.0116279	0.86102	1	0.00735294	0.93646	0	0	1	0	0	1	20	0.00542152	1	56	0.0254661	0.99462	17	0.00538315	1	1	0.00214592	0.99968	0	0	1
chr6	q25.3	29	0.0110645	0.98829	40	0.016129	0.85681	23	0.0112911	0.98669	20	0.0083682	1	98	0.0140704	1	161	0.0265239	1	82	0.0171728	0.98233	5	0.0126582	0.89631	8	0.0212766	0.47858	2	0.00625	0.98096	6	0.016	0.77061	115	0.0150033	1	113	0.0190556	1	80	0.0143266	0.99985	12	0.0104621	0.98011	12	0.0126984	0.85201
chr6	q26	1	0.000816993	1	0	0	1	3	0.003	0.99999	4	0.00441501	1	7	0.0039705	1	19	0.0114665	1	14	0.011254	0.99756	0	0	1	0	0	1	0	0	1	1	0.0111111	0.84179	15	0.00761808	1	14	0.00927152	1	10	0.00805153	0.99993	0	0	1	1	0.00296736	0.99591
chr6	q27	6	0.00351083	1	19	0.0116779	0.99073	12	0.00881057	0.9964	17	0.0107937	0.99856	102	0.00973747	1	191	0.026676	1	47	0.0114634	1	1	0.00409836	0.99241	0	0	1	1	0.00529101	0.96923	0	0	1	170	0.0150629	1	163	0.0227685	1	59	0.0122305	0.99999	1	0.00141643	0.99998	2	0.0033389	0.99955
chr7	p22.3	7	0.0029724	1	13	0.0056107	1	11	0.00587921	0.99999	15	0.00635863	1	239	0.0150998	1	573	0.0385807	0.51016	174	0.0167549	0.99971	4	0.0111111	0.9295	2	0.0058651	0.99178	2	0.00829876	0.93434	1	0.00277008	0.99935	321	0.0174286	1	513	0.0342846	0.63349	195	0.0155589	0.99999	1	0.000925069	1	2	0.00206825	1
chr7	p22.2	0	0	1	0	0	1	0	0	1	0	0	1	0	0	1	0	0	1	0	0	1	0	0	1	0	0	1	0	0	1	0	0	1	0	0	1	0	0	1	0	0	1	0	0	1	0	0	1
chr7	p22.1	44	0.0249433	0.00432	46	0.0290038	0.0035	21	0.0163043	0.61515	47	0.0270893	0.02649	140	0.012095	1	465	0.0402876	0.17871	95	0.0128465	1	9	0.0309278	0.12885	5	0.0177305	0.66415	4	0.0184332	0.55954	7	0.0223642	0.44727	158	0.0121848	1	410	0.0367581	0.13127	106	0.0125103	1	18	0.0218447	0.20356	11	0.0150273	0.66039
chr7	p21.3	3	0.00256191	1	2	0.00207469	1	1	0.00123305	1	4	0.0040282	0.99999	31	0.00738623	1	213	0.0583082	0	22	0.00810612	1	2	0.010929	0.88195	0	0	1	0	0	1	1	0.00598802	0.96741	36	0.00747043	1	145	0.039306	0.0729	36	0.011846	0.99991	0	0	1	0	0	1
chr7	p21.2	0	0	1	3	0.0111524	0.88243	1	0.00416667	0.98494	1	0.00342466	0.99712	17	0.0169323	0.93432	67	0.0617512	0.00018	2	0.00413223	0.99965	0	0	1	0	0	1	0	0	1	0	0	1	17	0.015625	0.9732	44	0.0409683	0.15172	4	0.00674536	0.99836	0	0	1	0	0	1
chr7	p21.1	3	0.00289855	1	9	0.00960512	0.99216	4	0.0049505	0.99944	8	0.00859291	0.99835	18	0.00818926	1	133	0.0632129	0	7	0.00407451	1	3	0.0202703	0.56996	2	0.016129	0.71192	1	0.00869565	0.88016	2	0.015625	0.73102	20	0.00747105	1	100	0.044843	0.00723	10	0.00469263	1	0	0	1	3	0.009375	0.89874
chr7	p15.3	12	0.00840925	0.99634	11	0.00926706	0.9973	7	0.00606061	0.99969	21	0.0188849	0.64061	189	0.0458293	0	238	0.0653128	0	119	0.0397462	0	1	0.00473934	0.98557	0	0	1	4	0.0243902	0.34818	0	0	1	212	0.0456503	0	217	0.062142	0	142	0.0416056	0	2	0.00327869	0.99971	2	0.00437637	0.99555
chr7	p15.2	0	0	1	1	0.00469484	0.98265	1	0.00584795	0.94858	2	0.00921659	0.93488	36	0.0511364	2e-05	60	0.0840336	0	14	0.0245184	0.33818	0	0	1	0	0	1	0	0	1	0	0	1	51	0.0661479	0	63	0.0930576	0	41	0.061747	0	0	0	1	0	0	1
chr7	p15.1	0	0	1	0	0	1	0	0	1	0	0	1	0	0	1	0	0	1	0	0	1	0	0	1	0	0	1	0	0	1	0	0	1	0	0	1	3	0.0254237	0.78203	0	0	1	0	0	1	0	0	1
chr7	p14.3	116	0.0293894	0	115	0.0324584	0	94	0.0303128	0	115	0.032249	0	292	0.022956	0.6347	362	0.036153	0.90307	237	0.0275325	5e-05	21	0.0348259	0.01049	17	0.0326923	0.03429	13	0.0283224	0.08031	16	0.0276339	0.13552	312	0.0228154	0.74253	309	0.0332867	0.79118	228	0.0244635	0.00826	45	0.0237467	0.02745	34	0.0227577	0.03955
chr7	p14.2	0	0	1	1	0.00261097	0.9993	2	0.00483092	0.99335	1	0.00282486	0.99928	37	0.0159965	0.99472	18	0.0119126	1	27	0.0177515	0.85719	0	0	1	0	0	1	0	0	1	0	0	1	37	0.0144025	0.99968	21	0.0141605	1	26	0.0147225	0.97514	0	0	1	0	0	1
chr7	p14.1	6	0.00632911	0.99797	1	0.00117509	1	2	0.00280899	0.99993	4	0.00501882	0.9999	55	0.0228311	0.59203	131	0.0479853	0.00758	48	0.0254777	0.12635	1	0.00675676	0.9492	0	0	1	1	0.00826446	0.89195	0	0	1	69	0.0251458	0.31497	149	0.055973	0	68	0.0305344	0.00164	2	0.00560224	0.98618	0	0	1
chr7	p13	42	0.0125261	0.96464	48	0.015852	0.90023	37	0.0142802	0.88411	59	0.019647	0.5851	343	0.0317534	0	432	0.0383047	0.56667	204	0.0262143	0.00222	5	0.00998004	0.97191	6	0.0130152	0.89742	3	0.00769231	0.97336	6	0.013245	0.89779	399	0.0335604	0	356	0.0315267	0.97323	237	0.025372	0.00127	18	0.0117035	0.97223	15	0.0125	0.88862
chr7	p12.3	1	0.00144928	0.99998	4	0.0063593	0.99723	1	0.0018622	0.9999	6	0.00990099	0.98245	35	0.0127365	1	99	0.0342917	0.89636	42	0.0192926	0.76755	1	0.0103093	0.85692	0	0	1	0	0	1	1	0.00943396	0.886	47	0.0140299	0.99998	74	0.0251359	0.99881	49	0.0186667	0.79997	0	0	1	0	0	1
chr7	p12.2	0	0	1	0	0	1	0	0	1	0	0	1	1	0.00813008	0.94536	0	0	1	0	0	1	0	0	1	0	0	1	0	0	1	0	0	1	1	0.00694444	0.96801	0	0	1	0	0	1	0	0	1	0	0	1
chr7	p12.1	64	0.226148	0	61	0.229323	0	43	0.20283	0	76	0.311475	0	108	0.174194	0	76	0.0705009	0	95	0.205628	0	14	0.285714	0	12	0.285714	0	10	0.277778	0	12	0.292683	0	128	0.193353	0	90	0.0902708	0	108	0.204934	0	32	0.248062	0	30	0.265487	0
chr7	p11.2	0	0	1	8	0.00846561	0.99688	5	0.00606796	0.99857	9	0.00930714	0.99736	85	0.0187307	0.98618	111	0.0392088	0.4473	52	0.0173623	0.94647	1	0.00549451	0.97431	0	0	1	0	0	1	1	0.00617284	0.96283	99	0.0194959	0.97954	118	0.0425225	0.01672	58	0.0162374	0.9793	0	0	1	0	0	1
chr7	p11.1
chr7	q11.1	0	0	1	0	0	1	0	0	1	0	0	1										0	0	1	0	0	1	0	0	1	0	0	1										0	0	1	0	0	1
chr7	q11.21	4	0.00309358	1	7	0.0071066	0.99939	4	0.00411523	0.99994	9	0.00837209	0.99935	185	0.0153654	1	371	0.0269407	1	81	0.0105359	1	2	0.0101523	0.90602	0	0	1	0	0	1	0	0	1	251	0.0165447	1	348	0.0258948	1	108	0.0109946	1	0	0	1	1	0.00208333	0.99964
chr7	q11.22	0	0	1	1	0.0046729	0.98244	0	0	1	1	0.00429185	0.9915	12	0.0127253	0.99326	14	0.0128676	1	9	0.0163636	0.82897	0	0	1	0	0	1	0	0	1	0	0	1	15	0.0130208	0.99618	13	0.0134715	1	8	0.0121766	0.96338	0	0	1	0	0	1
chr7	q11.23	1	0.000788644	1	7	0.00601892	0.99996	5	0.00512821	0.99977	5	0.0043554	1	72	0.0140762	1	221	0.0259664	1	105	0.0261911	0.02239	1	0.00469484	0.98654	2	0.0107527	0.88764	2	0.0137931	0.74378	1	0.00558659	0.97513	80	0.0136495	1	190	0.0227518	1	120	0.0262009	0.00826	0	0	1	1	0.00208333	0.99971
chr7	q21.11	4	0.00282486	1	2	0.00173762	1	1	0.00097561	1	2	0.00166389	1	34	0.00718968	1	203	0.0296134	0.99997	19	0.00375865	1	0	0	1	0	0	1	0	0	1	1	0.00490196	0.98394	41	0.0074559	1	150	0.0236929	1	35	0.00587741	1	1	0.00148588	0.99999	0	0	1
chr7	q21.12	1	0.00420168	0.97859	2	0.00826446	0.94427	0	0	1	1	0.00403226	0.99351	3	0.00457317	0.99997	6	0.0155844	0.9975	1	0.00205339	0.99996	0	0	1	1	0.025	0.5561	0	0	1	1	0.0285714	0.51016	4	0.00547945	0.99996	1	0.002849	0.99999	3	0.00508475	0.99969	0	0	1	0	0	1
chr7	q21.13	5	0.00803859	0.97323	3	0.00632911	0.99342	1	0.00248756	0.99911	7	0.0144628	0.85277	9	0.00410584	1	16	0.0229226	0.99133	6	0.00352941	1	1	0.010101	0.8634	1	0.0126582	0.79709	0	0	1	2	0.025	0.4825	14	0.00567721	1	13	0.0175913	0.99823	8	0.0040404	1	1	0.003367	0.99498	2	0.00877193	0.89014
chr7	q21.2	3	0.00324675	0.99994	6	0.00696056	0.99901	2	0.00275862	0.99994	2	0.00275103	1	12	0.00476002	1	29	0.012441	1	11	0.00639907	1	0	0	1	1	0.00735294	0.93803	0	0	1	0	0	1	16	0.00566171	1	17	0.00752879	1	14	0.00702811	1	3	0.00791557	0.96243	4	0.0141343	0.68433
chr7	q21.3	152	0.0865604	0	164	0.106012	0	149	0.113654	0	141	0.0968407	0	351	0.0769906	0	264	0.06	0	218	0.0631152	0	24	0.090566	0	20	0.0877193	0	18	0.0923077	0	20	0.0888889	0	431	0.0830283	0	210	0.048	1e-05	269	0.0705111	0	67	0.0849176	0	65	0.106209	0
chr7	q22.1	11	0.00416509	1	19	0.00799327	1	15	0.00759109	0.99993	21	0.00851582	1	873	0.0698232	0	984	0.0667843	0	948	0.0999473	0	6	0.0138249	0.86472	5	0.0120192	0.91839	2	0.00600601	0.98423	6	0.0139211	0.87018	708	0.049559	0	806	0.0564031	0	926	0.0843813	0	5	0.00438212	0.99998	1	0.00101317	1
chr7	q22.2	0	0	1	0	0	1	0	0	1	0	0	1	0	0	1	0	0	1	0	0	1	0	0	1	0	0	1	0	0	1	0	0	1	0	0	1	0	0	1	0	0	1	0	0	1	0	0	1
chr7	q22.3	2	0.00175439	1	4	0.00420168	0.99999	2	0.00236128	0.99999	2	0.00215983	1	19	0.00662252	1	90	0.0288925	0.99846	27	0.011335	0.99991	0	0	1	0	0	1	0	0	1	0	0	1	28	0.00886918	1	76	0.0241346	0.99971	32	0.0113435	0.99994	0	0	1	0	0	1
chr7	q31.1	3	0.00225904	1	6	0.00542495	0.99994	4	0.0037843	0.99996	6	0.0057971	0.99995	33	0.00850296	1	164	0.0308851	0.99865	42	0.012801	0.99993	0	0	1	1	0.00510204	0.98053	0	0	1	0	0	1	37	0.00835592	1	173	0.0319778	0.87662	29	0.00772098	1	1	0.00172414	0.99996	3	0.00694444	0.97369
chr7	q31.2	6	0.0530973	0.01029	4	0.0430108	0.09887	4	0.0555556	0.03508	1	0.0149254	0.74603	34	0.0618182	0	16	0.0231548	0.99076	27	0.0408472	0.00129	0	0	1	2	0.166667	0.02303	0	0	1	0	0	1	37	0.0563166	0	10	0.0143266	0.99976	23	0.0291508	0.07085	6	0.117647	0.00026	5	0.128205	0.00045
chr7	q31.31	0	0	1	0	0	1	0	0	1	0	0	1	6	0.00347222	1	7	0.0187668	0.99019	3	0.00306122	1	1	0.0526316	0.31812	0	0	1	0	0	1	0	0	1	9	0.00458716	1	4	0.0108992	0.99891	2	0.00175131	1	0	0	1	0	0	1
chr7	q31.32	1	0.00266667	0.99774	2	0.00600601	0.98735	2	0.00694444	0.95854	2	0.00647249	0.986	13	0.0106908	0.99967	43	0.0331279	0.86383	14	0.0201149	0.62339	0	0	1	0	0	1	0	0	1	1	0.0208333	0.62768	19	0.0138182	0.99638	37	0.0309365	0.78702	15	0.0184502	0.71394	3	0.0192308	0.5141	1	0.00793651	0.87676
chr7	q31.33	1	0.00520833	0.95589	2	0.0102041	0.88422	2	0.0116279	0.79536	0	0	1	5	0.00381971	1	19	0.0224586	0.99675	8	0.0104167	0.99275	1	0.0277778	0.51809	0	0	1	0	0	1	0	0	1	5	0.0035868	1	13	0.0161893	0.99956	11	0.0129412	0.96567	2	0.0229885	0.4512	1	0.0125	0.7342
chr7	q32.1	0	0	1	4	0.00402414	0.99999	1	0.00110375	1	6	0.00614754	0.99988	114	0.0161519	1	146	0.0242969	1	31	0.00791826	1	1	0.00512821	0.9801	1	0.00606061	0.96353	0	0	1	0	0	1	150	0.0191351	0.99691	117	0.0198608	1	36	0.00795404	1	1	0.00187617	0.99995	1	0.00225225	0.99941
chr7	q32.2	315	0.416116	0	199	0.316375	0	197	0.349291	0	279	0.429231	0	683	0.311162	0	781	0.387786	0	527	0.330408	0	40	0.34188	0	52	0.436975	0	62	0.53913	0	41	0.41	0	745	0.30709	0	716	0.363636	0	543	0.28883	0	106	0.33125	0	74	0.300813	0
chr7	q32.3	5	0.00159949	1	15	0.00648789	1	8	0.00330169	1	5	0.0023855	1	21	0.00428571	1	81	0.0195463	1	36	0.00525778	1	0	0	1	3	0.00746269	0.9869	0	0	1	0	0	1	13	0.00247997	1	50	0.0128999	1	27	0.00370218	1	0	0	1	1	0.00111732	1
chr7	q33	4	0.00197824	1	2	0.0013624	1	3	0.00232198	1	6	0.00369914	1	34	0.00615496	1	65	0.0212141	1	32	0.00836383	1	1	0.00225225	0.99981	1	0.00304878	0.99881	0	0	1	3	0.00824176	0.97825	39	0.0060111	1	23	0.00773629	1	19	0.00422598	1	0	0	1	1	0.0013587	0.99999
chr7	q34	2	0.00138504	1	5	0.00430663	0.99999	2	0.00177778	1	5	0.0041632	1	42	0.00541935	1	112	0.0204417	1	34	0.00698582	1	2	0.00743494	0.9724	2	0.0077821	0.96439	2	0.00896861	0.91436	3	0.0153846	0.7545	46	0.00516912	1	92	0.0176617	1	22	0.00388007	1	1	0.00158983	0.99999	3	0.00635593	0.98452
chr7	q35	4	0.00326264	1	6	0.00914634	0.98463	0	0	1	2	0.00396825	0.99964	1	0.0046729	0.99364	45	0.0199911	1	3	0.00110701	1	1	0.00487805	0.98357	1	0.00714286	0.94077	2	0.0126582	0.78328	1	0.0133333	0.78487	0	0	1	53	0.0248593	0.99651	3	0.000931099	1	1	0.00168634	0.99998	2	0.00649351	0.96306
chr7	q36.1	13	0.00588768	1	26	0.0128968	0.98366	14	0.00787402	0.99965	23	0.0104167	0.99988	320	0.0219298	0.88763	392	0.0309319	1	148	0.0160852	0.99987	4	0.0139373	0.82294	1	0.00355872	0.99657	0	0	1	2	0.00687285	0.98152	392	0.0238327	0.43859	360	0.0289529	0.99983	163	0.015094	1	6	0.00595829	0.9997	4	0.00471143	0.99949
chr7	q36.2	2	0.00311526	0.99977	4	0.00735294	0.9919	3	0.00636943	0.98736	6	0.0115163	0.95007	36	0.016791	0.98569	82	0.0334148	0.91886	17	0.0124816	0.99431	1	0.00970874	0.87443	1	0.0120482	0.8126	0	0	1	1	0.0104167	0.86027	27	0.0116229	0.99997	82	0.0352537	0.46386	16	0.00999375	0.99965	0	0	1	1	0.00471698	0.97075
chr7	q36.3	4	0.00229226	1	10	0.00582411	1	8	0.00545331	1	15	0.00942211	0.9998	193	0.0325464	0	170	0.0265957	1	117	0.025075	0.04669	2	0.00881057	0.94207	0	0	1	0	0	1	0	0	1	201	0.0308093	0.00019	110	0.0184843	1	118	0.0232238	0.12363	2	0.00319489	0.99984	6	0.0114723	0.86237
chr8	p23.3	6	0.00594059	0.99901	7	0.00897436	0.99083	2	0.00283286	0.99991	3	0.00351288	1	212	0.0377224	0	323	0.0360572	0.89895	72	0.0130885	1	3	0.0206897	0.55377	0	0	1	0	0	1	1	0.00757576	0.9323	288	0.0443828	0	290	0.0332645	0.78553	106	0.0168951	0.98873	0	0	1	2	0.00593472	0.97514
chr8	p23.2	10	0.00179147	1	12	0.003412	1	6	0.00162778	1	5	0.00218818	1	2	0.00219298	1	952	0.0592703	0	32	0.00415963	1	4	0.004004	1	2	0.00281294	1	2	0.00228571	1	1	0.0031746	0.99844	3	0.00300903	1	774	0.0503186	0	29	0.00364596	1	2	0.000863185	1	1	0.000682594	1
chr8	p23.1	71	0.0129918	0.97652	45	0.011236	0.99996	66	0.0175392	0.43139	117	0.0312333	1e-05	331	0.0234121	0.50169	785	0.052302	0	231	0.0117199	1	4	0.0046729	0.99999	4	0.0055788	0.99976	1	0.00134953	1	11	0.0214844	0.46299	423	0.0268691	0.00473	701	0.047948	0	280	0.0130688	1	28	0.0122217	0.98158	8	0.00472255	1
chr8	p22	23	0.00761589	0.99998	24	0.00961153	0.99995	15	0.00672948	1	30	0.0120048	0.9993	129	0.0147919	1	210	0.0368292	0.764	82	0.0140219	0.99999	11	0.0223577	0.39386	8	0.0190931	0.6006	7	0.0187166	0.52109	5	0.0116009	0.93711	154	0.0158779	1	209	0.0361654	0.29278	87	0.0126582	1	25	0.0185736	0.40671	20	0.020141	0.21059
chr8	p21.3	14	0.00516224	1	18	0.00741962	1	11	0.00570835	0.99999	23	0.009342	1	126	0.014855	1	251	0.0230932	1	66	0.0106538	1	7	0.0166667	0.73407	5	0.0133333	0.86893	5	0.0172414	0.60928	4	0.0100251	0.96038	148	0.0155577	1	198	0.0187128	1	85	0.0122744	1	5	0.00405186	0.99999	1	0.00100402	1
chr8	p21.2	20	0.00992556	0.99317	41	0.0212325	0.23955	17	0.0100236	0.99392	26	0.0142936	0.97369	139	0.0188654	0.99665	247	0.0506148	5e-05	145	0.0240106	0.08474	6	0.0191693	0.59602	9	0.0290323	0.17115	5	0.0188679	0.53112	4	0.0136519	0.84472	163	0.0191675	0.9978	214	0.0433198	0.00074	198	0.0284115	2e-05	16	0.0172786	0.55108	11	0.0143979	0.71271
chr8	p21.1	50	0.0301023	4e-05	50	0.034459	5e-05	31	0.0257475	0.0178	50	0.0333333	0.00048	107	0.0227466	0.62841	182	0.0430769	0.07203	45	0.0135379	0.99968	9	0.0514286	0.00871	7	0.0414201	0.05465	4	0.03125	0.20471	6	0.0350877	0.13422	114	0.022637	0.6912	132	0.0324564	0.79953	59	0.016339	0.97689	22	0.0326895	0.00434	22	0.0410448	5e-05
chr8	p12	5	0.00943396	0.93169	3	0.00666667	0.99099	5	0.0121951	0.8315	4	0.00851064	0.98588	21	0.00508475	1	75	0.0333482	0.91255	14	0.00524148	1	0	0	1	0	0	1	0	0	1	0	0	1	30	0.00649491	1	70	0.0304745	0.88325	14	0.00445576	1	1	0.00442478	0.98184	1	0.00537634	0.95477
chr8	p11.23	0	0	1	0	0	1	0	0	1	2	0.00784314	0.96493	13	0.0146727	0.97337	37	0.0348728	0.75558	11	0.0190311	0.69288	0	0	1	0	0	1	0	0	1	0	0	1	16	0.0155491	0.97115	46	0.0430309	0.08559	10	0.0138313	0.93446	1	0.00934579	0.84974	0	0	1
chr8	p11.22	1	0.00269542	0.99732	1	0.00324675	0.99713	0	0	1	3	0.00928793	0.9577	15	0.008726	1	29	0.0232558	0.99884	13	0.0106209	0.99855	1	0.0175439	0.68364	0	0	1	0	0	1	0	0	1	25	0.0126775	0.99988	29	0.0221543	0.99662	17	0.0116919	0.99665	1	0.00531915	0.96353	1	0.00699301	0.9078
chr8	p11.21	4	0.00735294	0.97639	2	0.0045045	0.99778	1	0.00260417	0.99867	4	0.00883002	0.98077	18	0.00367497	1	69	0.0226378	1	31	0.00910693	1	0	0	1	0	0	1	0	0	1	0	0	1	39	0.00668037	1	48	0.0154341	1	21	0.00473293	1	1	0.00401606	0.98741	0	0	1
chr8	p11.1	0	0	1	0	0	1	0	0	1	0	0	1										0	0	1	0	0	1	0	0	1	0	0	1										0	0	1	0	0	1
chr8	q11.1	0	0	1	0	0	1	0	0	1	0	0	1										0	0	1	0	0	1	0	0	1	0	0	1										0	0	1	0	0	1
chr8	q11.21	0	0	1	1	0.0103093	0.8424	1	0.0144928	0.6951	2	0.0172414	0.67891	2	0.00282486	1	30	0.0126743	1	2	0.00352734	0.99993	0	0	1	0	0	1	0	0	1	0	0	1	6	0.00685714	0.99997	26	0.0118721	1	2	0.00294985	0.99999	0	0	1	0	0	1
chr8	q11.22	0	0	1	0	0	1	0	0	1	0	0	1				0	0	1				0	0	1	0	0	1	0	0	1	0	0	1				0	0	1				0	0	1	0	0	1
chr8	q11.23	19	0.037182	0.00086	17	0.0362473	0.00891	14	0.031746	0.02154	16	0.0380048	0.01212	10	0.0131752	0.98326	18	0.0142068	1	10	0.022779	0.46356	1	0.0128205	0.79435	1	0.0123457	0.80378	1	0.0119048	0.78482	0	0	1	9	0.00969828	0.99944	13	0.0100386	1	3	0.00528169	0.9995	7	0.030837	0.10452	4	0.0218579	0.35911
chr8	q12.1	3	0.00335196	0.99994	5	0.0063857	0.99929	6	0.00833333	0.98404	8	0.00992556	0.99128	100	0.0226142	0.6508	162	0.0462593	0.01267	29	0.0096828	1	3	0.0220588	0.50947	0	0	1	2	0.0165289	0.64786	0	0	1	107	0.022301	0.74062	115	0.0355158	0.41891	43	0.012202	0.99998	4	0.00970874	0.93008	1	0.00350877	0.99122
chr8	q12.2	0	0	1	0	0	1	0	0	1	0	0	1	0	0	1	0	0	1	0	0	1	0	0	1	0	0	1	0	0	1	0	0	1	0	0	1	0	0	1	0	0	1	0	0	1	0	0	1
chr8	q12.3	3	0.0026362	1	7	0.00777778	0.99774	4	0.00445434	0.99983	10	0.0102354	0.99432	33	0.01309	0.99991	18	0.0220859	0.99698	7	0.00420673	1	1	0.00625	0.96013	0	0	1	0	0	1	0	0	1	30	0.00988468	1	19	0.0221445	0.98816	19	0.0092955	1	2	0.00385356	0.99894	1	0.00282486	0.99711
chr8	q13.1	0	0	1	0	0	1	0	0	1	0	0	1	19	0.0103712	0.99997	54	0.0415704	0.30686	11	0.010101	0.99861	1	0.0217391	0.60357	1	0.030303	0.48803	1	0.0277778	0.48147	1	0.0285714	0.51261	25	0.0121595	0.99996	52	0.0369844	0.34421	22	0.0160584	0.91226	0	0	1	0	0	1
chr8	q13.2	5	0.00346981	1	11	0.00819672	0.99962	12	0.0101523	0.98116	16	0.0121396	0.98906	98	0.0289171	0.0211	33	0.026873	0.98982	43	0.0189678	0.80362	2	0.00995025	0.91143	3	0.0153061	0.75202	4	0.028169	0.25891	4	0.0242424	0.42829	80	0.0243977	0.40435	25	0.0223814	0.99362	28	0.0125843	0.99864	2	0.00274348	0.99996	4	0.00644122	0.99124
chr8	q13.3	3	0.046875	0.08528	0	0	1	0	0	1	3	0.0625	0.07217	6	0.020979	0.6617	4	0.0220994	0.92181	3	0.00486224	0.99989	0	0	1	1	0.125	0.14739	0	0	1	0	0	1	5	0.0154321	0.88231	2	0.0120482	0.98096	6	0.00700117	0.99965	1	0.0344828	0.39807	0	0	1
chr8	q21.11	0	0	1	6	0.0116505	0.92067	4	0.00858369	0.95796	3	0.00608519	0.99712	25	0.00942329	1	44	0.0215581	0.99999	18	0.00676692	1	5	0.0537634	0.03912	3	0.047619	0.13458	3	0.047619	0.10665	3	0.04	0.19698	37	0.013019	1	32	0.0165717	1	25	0.00796432	1	1	0.00358423	0.99303	0	0	1
chr8	q21.12	0	0	1	1	0.0113636	0.81374	1	0.0131579	0.73096	1	0.0125	0.80318	2	0.00796813	0.98169	2	0.011976	0.98898	2	0.010582	0.91395	0	0	1	0	0	1	0	0	1	0	0	1	4	0.0167364	0.81794	4	0.0277778	0.74284	0	0	1	0	0	1	0	0	1
chr8	q21.13	6	0.0125786	0.78274	3	0.00722892	0.98421	1	0.00284091	0.99798	7	0.0178117	0.67345	43	0.0284392	0.11468	52	0.055615	0.00623	18	0.0178926	0.80346	2	0.0277778	0.42278	0	0	1	0	0	1	0	0	1	49	0.0289941	0.08879	53	0.0542477	0.00138	25	0.0212224	0.48552	3	0.012931	0.77244	1	0.00546448	0.95318
chr8	q21.2	5	0.00342231	1	1	0.00105597	1	2	0.00258065	0.99998	4	0.00675676	0.99727	14	0.015748	0.95521	73	0.0392052	0.46217	20	0.00721761	1	0	0	1	1	0.00649351	0.95634	1	0.0052356	0.96981	1	0.0172414	0.69468	16	0.0159363	0.96295	69	0.0347082	0.52115	19	0.0071888	1	1	0.00159236	0.99999	1	0.00280112	0.99747
chr8	q21.3	1	0.000606428	1	8	0.00566974	0.99999	8	0.00630418	0.99977	12	0.00865801	0.99977	42	0.00946159	1	72	0.0219111	1	39	0.0128332	0.99983	1	0.00456621	0.98853	3	0.0178571	0.65389	1	0.00555556	0.96372	1	0.00507614	0.98292	47	0.00903846	1	72	0.0228717	0.99994	39	0.0108183	1	2	0.00299401	0.99987	2	0.00390625	0.99811
chr8	q22.1	6	0.00375	1	8	0.00632911	0.99996	6	0.00530504	0.99993	14	0.0106707	0.99709	59	0.0116947	1	96	0.0296846	0.99735	56	0.0165436	0.97999	4	0.0152672	0.76805	5	0.0233645	0.42484	5	0.0265957	0.2583	0	0	1	67	0.0115637	1	74	0.0238864	0.99976	45	0.0119268	0.99998	6	0.00835655	0.98553	1	0.0018622	0.99988
chr8	q22.2	12	0.0227704	0.15299	10	0.0226757	0.3226	9	0.0271084	0.11802	11	0.0260047	0.23363	55	0.0288109	0.07115	114	0.0508929	0.00228	53	0.03053	0.0074	2	0.0266667	0.44253	1	0.0172414	0.69071	2	0.0384615	0.24386	1	0.0163934	0.71136	66	0.0305981	0.02408	101	0.0469331	0.00207	59	0.0278171	0.01757	10	0.0396825	0.01403	6	0.0309278	0.10361
chr8	q22.3	31	0.0133104	0.88417	26	0.013956	0.95388	12	0.0069808	0.99986	32	0.0170576	0.84947	51	0.00958647	1	150	0.0308896	0.99811	85	0.0186895	0.90548	3	0.00753769	0.98687	4	0.012987	0.8664	2	0.00749064	0.95565	3	0.0105263	0.92889	72	0.0118773	1	134	0.0272358	0.99889	102	0.0202421	0.62707	19	0.019937	0.31152	17	0.023743	0.0897
chr8	q23.1	0	0	1	2	0.00938967	0.91151	2	0.0111111	0.81434	3	0.014218	0.7975	4	0.00492005	0.99999	21	0.0124187	1	7	0.00625559	0.99998	1	0.0285714	0.50469	1	0.0454545	0.35672	1	0.0454545	0.33314	1	0.0416667	0.38852	10	0.0105485	0.99885	25	0.014758	1	7	0.00562249	1	0	0	1	0	0	1
chr8	q23.2	0	0	1	0	0	1	0	0	1	0	0	1	1	0.0113636	0.87557	5	0.0177305	0.98559	0	0	1	0	0	1	0	0	1	0	0	1	0	0	1	0	0	1	1	0.00359712	0.99999	0	0	1	0	0	1	0	0	1
chr8	q23.3	0	0	1	3	0.0258621	0.3723	1	0.00925926	0.84387	1	0.00862069	0.90442	0	0	1	10	0.0362319	0.62368	1	0.00358423	0.99758	0	0	1	0	0	1	0	0	1	0	0	1	1	0.00239234	0.99997	5	0.0218341	0.90251	0	0	1	0	0	1	0	0	1
chr8	q24.11	1	0.00869565	0.84705	0	0	1	0	0	1	0	0	1	12	0.0224719	0.59751	21	0.0371681	0.60035	2	0.00475059	0.99893	0	0	1	0	0	1	0	0	1	0	0	1	18	0.0275229	0.28836	10	0.0149701	0.99931	9	0.0157068	0.84349	0	0	1	0	0	1
chr8	q24.12	1	0.0017452	0.99994	6	0.0117878	0.91714	5	0.0111607	0.88046	7	0.0137255	0.88726	10	0.00462749	1	95	0.0389025	0.4813	19	0.00842946	1	0	0	1	0	0	1	0	0	1	0	0	1	17	0.0072402	1	77	0.0339207	0.60244	18	0.00767263	1	1	0.00362319	0.99211	2	0.00943396	0.86628
chr8	q24.13	0	0	1	5	0.00952381	0.96998	3	0.006	0.99105	6	0.0107143	0.96789	25	0.00740741	1	44	0.0160701	1	28	0.0121055	0.99972	1	0.00840336	0.90939	1	0.0106383	0.85066	1	0.0125	0.77063	2	0.0212766	0.57165	33	0.00901147	1	54	0.020202	1	22	0.00826757	1	0	0	1	0	0	1
chr8	q24.21	1	0.00793651	0.87203	0	0	1	0	0	1	1	0.00925926	0.88984	0	0	1	23	0.0284653	0.94829	1	0.004	0.9955	0	0	1	0	0	1	0	0	1	0	0	1	2	0.00613497	0.9963	30	0.0383142	0.31855	1	0.00355872	0.99747	0	0	1	0	0	1
chr8	q24.22	10	0.00660502	0.99964	11	0.00832073	0.99934	1	0.000903342	1	7	0.00515844	1	122	0.0248523	0.26216	116	0.024898	1	96	0.0259039	0.03494	3	0.0133929	0.8262	2	0.00913242	0.93496	2	0.0112994	0.83606	3	0.0152284	0.76249	130	0.0256765	0.18147	85	0.0200236	1	96	0.0239342	0.09268	0	0	1	2	0.00455581	0.99461
chr8	q24.23	0	0	1	1	0.00308642	0.99792	0	0	1	4	0.013468	0.84765	4	0.00441501	1	27	0.0356671	0.68705	9	0.0041021	1	0	0	1	0	0	1	0	0	1	0	0	1	4	0.00424178	1	23	0.0310811	0.73276	9	0.00392842	1	0	0	1	0	0	1
chr8	q24.3	52	0.0135664	0.91498	76	0.0211817	0.16493	52	0.0181438	0.35098	103	0.0258599	0.00663	898	0.0385143	0	1120	0.0427285	0.00034	779	0.0415777	0	16	0.0280702	0.10865	15	0.0292398	0.09507	9	0.022113	0.32282	14	0.0230643	0.34849	1008	0.039375	0	973	0.0387372	0.00037	792	0.0385214	0	21	0.0131414	0.92889	14	0.0101966	0.98071
chr9	p24.3	0	0	1	6	0.0165289	0.67652	4	0.0118694	0.82809	4	0.0123839	0.89157	10	0.0065189	1	18	0.0141621	1	5	0.00578704	0.99994	0	0	1	0	0	1	0	0	1	0	0	1	10	0.0058651	1	9	0.00786026	1	11	0.0116402	0.98835	1	0.00591716	0.94937	0	0	1
chr9	p24.2	0	0	1	2	0.00840336	0.94012	2	0.010582	0.83578	1	0.00420168	0.99232	23	0.00663015	1	11	0.023913	0.96739	6	0.00344828	1	0	0	1	0	0	1	0	0	1	1	0.025641	0.55055	26	0.00638507	1	8	0.0175824	0.98964	5	0.00220751	1	0	0	1	0	0	1
chr9	p24.1	2	0.00131234	1	8	0.006639	0.99986	6	0.00506757	0.99995	8	0.00624025	0.99998	41	0.00851329	1	99	0.0151469	1	34	0.00968109	1	1	0.00429185	0.9909	1	0.00502513	0.98182	0	0	1	1	0.00561798	0.97296	48	0.00881867	1	84	0.0134422	1	30	0.0075339	1	0	0	1	2	0.00404858	0.99746
chr9	p23	0	0	1	4	0.00982801	0.94863	1	0.00291545	0.99724	3	0.00874636	0.96981	8	0.0125589	0.98196	89	0.0407883	0.31321	10	0.0133869	0.95706	1	0.012987	0.78989	0	0	1	0	0	1	0	0	1	9	0.0117188	0.99395	77	0.0350797	0.48357	15	0.0182927	0.72679	0	0	1	0	0	1
chr9	p22.3	5	0.00356379	1	5	0.00478927	0.99998	3	0.00321199	0.99996	1	0.00105374	1	7	0.0028866	1	54	0.0274949	0.99692	13	0.00545302	1	1	0.00401606	0.99331	2	0.010582	0.89342	0	0	1	0	0	1	18	0.00632022	1	42	0.021955	0.99945	13	0.00466619	1	2	0.0026178	0.99998	0	0	1
chr9	p22.2	1	0.00704225	0.90132	1	0.00775194	0.9122	2	0.017094	0.59712	0	0	1	7	0.0192837	0.74683	23	0.0259594	0.98358	7	0.0180412	0.72314	0	0	1	0	0	1	0	0	1	0	0	1	5	0.0133333	0.94188	21	0.0231278	0.98266	7	0.0177665	0.71521	0	0	1	0	0	1
chr9	p22.1	50	0.0374251	0	46	0.039621	0	34	0.0293356	0.00191	45	0.0422932	1e-05	55	0.0122686	1	32	0.010989	1	12	0.00690846	1	9	0.0441176	0.02257	5	0.025	0.36633	6	0.0335196	0.10854	7	0.0424242	0.0526	59	0.012228	1	17	0.00641509	1	30	0.0151745	0.9718	18	0.0309811	0.01541	13	0.0326633	0.01617
chr9	p21.3	0	0	1	3	0.0160428	0.6842	3	0.0185185	0.52482	3	0.0153846	0.75242	1	0.00083682	1	3	0.00556586	1	4	0.0075188	0.99644	0	0	1	0	0	1	0	0	1	0	0	1	7	0.0053313	1	4	0.00770713	0.99999	2	0.00378788	0.99975	0	0	1	0	0	1
chr9	p21.2	1	0.00230415	0.99918	3	0.00831025	0.96622	2	0.00615385	0.97612	2	0.0046729	0.99845	18	0.00741962	1	36	0.0191388	1	9	0.00430622	1	0	0	1	1	0.0144928	0.75231	1	0.0142857	0.72243	1	0.0153846	0.73472	13	0.00496183	1	23	0.0131504	1	12	0.00492611	1	0	0	1	0	0	1
chr9	p21.1	1	0.00203252	0.99968	3	0.0078125	0.97566	1	0.00296736	0.99708	5	0.0128205	0.89264	13	0.00858086	1	75	0.0386001	0.51521	16	0.0165803	0.87376	0	0	1	0	0	1	0	0	1	1	0.0140845	0.76733	12	0.00712166	1	61	0.0327781	0.69792	11	0.00984781	0.99822	0	0	1	0	0	1
chr9	p13.3	45	0.0349108	2e-05	46	0.0366534	2e-05	32	0.0314033	0.0012	45	0.0359138	0.00015	185	0.0262523	0.06251	355	0.0564119	0	104	0.0208459	0.61281	9	0.05625	0.00522	5	0.0310559	0.22107	4	0.0322581	0.19025	6	0.0319149	0.18455	265	0.0333753	0	380	0.0605771	0	153	0.0262391	0.00319	21	0.0385321	0.00075	21	0.0440252	2e-05
chr9	p13.2	0	0	1	3	0.00694444	0.98794	1	0.00252525	0.99902	2	0.00465116	0.9984	13	0.00385986	1	54	0.0207772	1	10	0.00484027	1	0	0	1	0	0	1	1	0.0175439	0.64995	0	0	1	19	0.00462625	1	56	0.0213171	0.99999	15	0.00613497	1	2	0.00796813	0.9349	0	0	1
chr9	p13.1	0	0	1	0	0	1	0	0	1	0	0	1	42	0.013766	0.99995	5	0.037594	0.58503	3	0.0144231	0.82279	0	0	1	0	0	1	0	0	1	0	0	1	29	0.00858496	1	3	0.0218978	0.85697	0	0	1	0	0	1	0	0	1
chr9	p12	0	0	1	0	0	1	0	0	1	0	0	1	0	0	1	0	0	1	0	0	1	0	0	1	0	0	1	0	0	1	0	0	1	0	0	1	0	0	1	0	0	1	0	0	1	0	0	1
chr9	p11.2	0	0	1	0	0	1	0	0	1	0	0	1	0	0	1	0	0	1	0	0	1	0	0	1	0	0	1	0	0	1	0	0	1	0	0	1	0	0	1	0	0	1	0	0	1	0	0	1
chr9	p11.1
chr9	q11
chr9	q12																0	0	1																			0	0	1
chr9	q13	39	1	0	22	0.956522	0	20	0.952381	0	29	0.852941	0	0	0	1	0	0	1	0	0	1	8	1	0	6	0.75	0	7	1	0	5	0.714286	0	0	0	1	0	0	1	0	0	1	18	1	0	14	1	0
chr9	q21.11	1	0.00381679	0.98631	4	0.015748	0.70444	4	0.0183486	0.5124	5	0.0205761	0.53951	9	0.00893744	0.99976	10	0.0112108	1	7	0.00937082	0.99627	1	0.0263158	0.53717	1	0.0263158	0.53539	1	0.03125	0.44513	1	0.030303	0.49015	6	0.00535714	1	12	0.01359	0.99997	4	0.00468933	0.99995	0	0	1	0	0	1
chr9	q21.12	1	0.00235849	0.99892	2	0.00475059	0.99644	0	0	1	1	0.00265957	0.99949	17	0.0126771	0.99836	3	0.00946372	0.99954	7	0.0075188	0.99974	1	0.0163934	0.70844	1	0.0192308	0.64722	1	0.0222222	0.56246	1	0.0172414	0.69537	25	0.017618	0.94922	4	0.0143885	0.98809	17	0.0156538	0.90783	0	0	1	0	0	1
chr9	q21.13	1	0.00116959	1	5	0.00703235	0.99761	2	0.00314961	0.99974	5	0.0068306	0.999	28	0.00893997	1	63	0.0335106	0.88754	23	0.0121116	0.99884	1	0.00819672	0.91341	0	0	1	0	0	1	0	0	1	33	0.00969448	1	47	0.0241397	0.99703	32	0.0145059	0.98768	0	0	1	1	0.00309598	0.99528
chr9	q21.2	4	0.0031348	1	15	0.0124275	0.96629	8	0.00740741	0.9981	16	0.0142857	0.93798	39	0.0129011	1	39	0.0233393	0.99981	21	0.0113452	0.99957	4	0.0195122	0.5841	4	0.0251572	0.39091	3	0.0162162	0.65604	3	0.0164835	0.71587	26	0.00765832	1	29	0.0173238	1	21	0.00989166	0.99998	1	0.00188679	0.99988	1	0.00214133	0.99961
chr9	q21.31	0	0	1	0	0	1	0	0	1	0	0	1	0	0	1	12	0.133333	0.00013	0	0	1	0	0	1	0	0	1	0	0	1	0	0	1	0	0	1	8	0.0888889	0.01297	0	0	1	0	0	1	0	0	1
chr9	q21.32	0	0	1	1	0.00278552	0.9987	1	0.00290698	0.99743	1	0.0026455	0.99963	11	0.00586667	1	23	0.0166909	1	9	0.00776531	0.99989	0	0	1	0	0	1	0	0	1	0	0	1	19	0.00880853	1	15	0.0106534	1	12	0.0090978	0.99976	0	0	1	0	0	1
chr9	q21.33	28	0.0231405	0.04067	29	0.0304942	0.00862	24	0.027088	0.02025	24	0.0272727	0.08541	50	0.009994	1	322	0.084938	0	31	0.0115672	0.99994	5	0.0231481	0.43225	2	0.011976	0.84896	4	0.0229885	0.3898	5	0.0333333	0.19118	74	0.0132974	1	265	0.0691906	0	40	0.0128246	0.99967	9	0.0194805	0.42107	6	0.0192926	0.40644
chr9	q22.1	1	0.00198413	0.99973	3	0.00628931	0.99436	1	0.00247525	0.99902	2	0.00461894	0.99841	4	0.00388727	1	42	0.037234	0.61487	12	0.0149813	0.9216	0	0	1	0	0	1	1	0.0222222	0.56257	1	0.0212766	0.6186	9	0.00845865	0.99995	32	0.0313418	0.74645	9	0.0106257	0.99185	1	0.0037594	0.99059	1	0.00454545	0.97409
chr9	q22.2	1	0.0121951	0.73917	4	0.043956	0.09375	0	0	1	3	0.0333333	0.27003	5	0.00765697	0.99926	33	0.0545455	0.03228	11	0.0263789	0.28245	0	0	1	1	0.0769231	0.23214	0	0	1	1	0.0666667	0.26203	8	0.0103226	0.99794	26	0.0453752	0.10428	20	0.0437637	0.00174	3	0.0857143	0.0223	3	0.0882353	0.01777
chr9	q22.31	0	0	1	1	0.00161812	0.99997	1	0.00185529	0.99993	0	0	1	73	0.0169374	0.99858	88	0.022792	1	50	0.016218	0.98233	1	0.0102041	0.86068	1	0.01	0.86912	1	0.0125	0.77168	2	0.019802	0.61132	112	0.0232751	0.57973	116	0.0299123	0.95771	68	0.0183437	0.86806	1	0.00325733	0.99542	1	0.00403226	0.98443
chr9	q22.32	2	0.00519481	0.98547	4	0.0106952	0.92228	4	0.0121951	0.8137	3	0.00821918	0.97765	28	0.015891	0.988	35	0.0215916	0.99997	11	0.00990099	0.99893	0	0	1	0	0	1	0	0	1	0	0	1	38	0.0203644	0.84305	25	0.0167001	0.99997	15	0.0136116	0.96971	1	0.0052356	0.96629	1	0.00609756	0.93218
chr9	q22.33	1	0.00206612	0.99964	3	0.00791557	0.97337	3	0.00887574	0.92946	4	0.00961538	0.96885	13	0.00440529	1	61	0.0254697	0.99984	5	0.00243309	1	0	0	1	1	0.0144928	0.75211	0	0	1	0	0	1	20	0.0058548	1	45	0.018263	1	20	0.00827815	1	0	0	1	2	0.0108108	0.81215
chr9	q31.1	1	0.00205339	0.99966	1	0.0023753	0.99972	1	0.00249377	0.999	3	0.00645161	0.99559	26	0.00674099	1	27	0.0151771	1	13	0.00586643	1	1	0.0117647	0.82012	0	0	1	0	0	1	0	0	1	23	0.00555019	1	24	0.013809	1	9	0.00345755	1	0	0	1	1	0.00520833	0.95993
chr9	q31.2	0	0	1	3	0.0263158	0.36425	3	0.0258621	0.31547	4	0.0277778	0.32656	8	0.00873362	0.99972	5	0.0160772	0.99316	3	0.00498339	0.99965	1	0.0434783	0.36995	1	0.0666667	0.26271	1	0.0625	0.25564	0	0	1	9	0.00850662	0.99988	7	0.0234114	0.89816	7	0.0104948	0.98586	0	0	1	0	0	1
chr9	q31.3	13	0.00528026	1	11	0.00506912	1	14	0.00730308	0.99996	23	0.0112414	0.99922	98	0.0169873	0.99967	251	0.0581153	0	78	0.018598	0.90272	5	0.013624	0.85604	2	0.00611621	0.9897	4	0.0135135	0.78973	6	0.0194805	0.59068	153	0.0228461	0.67727	203	0.0452217	0.00016	80	0.0163365	0.98952	7	0.00689655	0.99881	4	0.00492005	0.99935
chr9	q32	3	0.00229709	1	8	0.00699913	0.99981	4	0.00377715	0.99998	6	0.00499584	1	58	0.00755602	1	138	0.0268587	0.99999	45	0.0103353	1	2	0.00772201	0.96726	2	0.00990099	0.91265	0	0	1	3	0.0136986	0.82006	70	0.00790425	1	91	0.0171763	1	40	0.00721761	1	1	0.00170358	0.99996	0	0	1
chr9	q33.1	1	0.00371747	0.98767	3	0.0134529	0.79253	2	0.00917431	0.88845	3	0.0133929	0.82888	27	0.015625	0.99042	7	0.00783875	1	10	0.017331	0.78953	1	0.025	0.55255	1	0.030303	0.48504	1	0.03125	0.44504	1	0.0277778	0.52073	43	0.0209348	0.80944	12	0.0132159	1	9	0.0126404	0.96035	0	0	1	0	0	1
chr9	q33.2	1	0.00163934	0.99998	2	0.0037594	0.99957	2	0.00383142	0.99876	3	0.00530973	0.99918	54	0.0116555	1	64	0.0184014	1	26	0.00904662	1	0	0	1	0	0	1	0	0	1	1	0.0117647	0.82466	43	0.00810862	1	54	0.0154683	1	23	0.00717181	1	0	0	1	0	0	1
chr9	q33.3	31	0.0228614	0.03752	24	0.0178838	0.62692	19	0.0166813	0.57251	32	0.0212908	0.39188	80	0.0155551	0.99996	133	0.0182467	1	28	0.00644716	1	6	0.0335196	0.15058	6	0.032967	0.15872	3	0.0211268	0.47853	5	0.027027	0.31826	84	0.0142228	1	105	0.0149	1	51	0.0101211	1	10	0.0182149	0.49127	7	0.0149893	0.64928
chr9	q34.11	37	0.0112565	0.99256	49	0.0153653	0.93684	36	0.0135287	0.93592	84	0.0277594	0.00228	211	0.021775	0.86153	597	0.0474374	0	168	0.0227519	0.21523	8	0.0173913	0.69822	6	0.0155039	0.78683	1	0.00278552	0.99869	8	0.0190931	0.60997	238	0.0206061	0.98657	499	0.0377145	0.03441	189	0.0214116	0.35708	12	0.00856531	0.99825	6	0.00496689	0.99996
chr9	q34.12	1	0.00632911	0.92174	0	0	1	1	0.00757576	0.89843	1	0.00595238	0.96656	12	0.0206897	0.70637	17	0.034413	0.71772	4	0.0152091	0.81432	0	0	1	0	0	1	0	0	1	0	0	1	10	0.015528	0.93998	9	0.018	0.99095	6	0.0184049	0.67289	0	0	1	1	0.02	0.56659
chr9	q34.13	3	0.00243506	1	5	0.00461255	0.99999	6	0.00638978	0.99884	9	0.00809353	0.99953	18	0.00487013	1	40	0.0124262	1	24	0.00915681	1	0	0	1	1	0.0052356	0.97926	1	0.00606061	0.95255	1	0.0049505	0.98432	28	0.00621394	1	37	0.010976	1	20	0.00604412	1	1	0.00176678	0.99998	1	0.00206186	0.99966
chr9	q34.2	2	0.0023175	0.99997	7	0.00853659	0.99453	5	0.008	0.98227	6	0.00725514	0.99925	50	0.0096637	1	213	0.0409931	0.19575	41	0.0115917	1	1	0.0116279	0.82291	1	0.010101	0.86381	1	0.0140845	0.72844	1	0.0105263	0.85528	65	0.0108587	1	207	0.0368065	0.21038	53	0.01226	1	2	0.00487805	0.99385	1	0.002849	0.99687
chr9	q34.3	9	0.00277094	1	16	0.00529977	1	18	0.00700935	0.99999	32	0.0100915	1	339	0.0210246	0.97974	807	0.039251	0.31482	195	0.0156325	1	1	0.00235849	0.99982	2	0.00493827	0.99752	0	0	1	1	0.00238095	0.99983	399	0.0223429	0.87886	818	0.0409102	0	258	0.0184999	0.97524	11	0.00762829	0.99951	2	0.00164609	1
chrX	p22.33	0	0	1	0	0	1	0	0	1	0	0	1				0	0	1				0	0	1	0	0	1	0	0	1	0	0	1				0	0	1				0	0	1	0	0	1
chrX	p22.32	0	0	1	0	0	1	0	0	1	0	0	1										0	0	1	0	0	1	0	0	1	0	0	1										0	0	1	0	0	1
chrX	p22.31	0	0	1	0	0	1	0	0	1	0	0	1										0	0	1	0	0	1	0	0	1	0	0	1										0	0	1	0	0	1
chrX	p22.2	0	0	1	0	0	1	0	0	1	0	0	1				0	0	1				0	0	1	0	0	1	0	0	1	0	0	1				0	0	1				0	0	1	0	0	1
chrX	p22.13	0	0	1	0	0	1	0	0	1	0	0	1				0	0	1				0	0	1	0	0	1	0	0	1	0	0	1				0	0	1				0	0	1	0	0	1
chrX	p22.12	0	0	1	0	0	1	0	0	1	0	0	1										0	0	1	0	0	1	0	0	1	0	0	1										0	0	1	0	0	1
chrX	p22.11	0	0	1	0	0	1	0	0	1	0	0	1										0	0	1	0	0	1	0	0	1	0	0	1										0	0	1	0	0	1
chrX	p21.3	0	0	1	0	0	1	0	0	1	0	0	1				0	0	1				0	0	1	0	0	1	0	0	1	0	0	1				0	0	1				0	0	1	0	0	1
chrX	p21.2	0	0	1	0	0	1	0	0	1	0	0	1				0	0	1				0	0	1	0	0	1	0	0	1	0	0	1				0	0	1				0	0	1	0	0	1
chrX	p21.1	0	0	1	0	0	1	0	0	1	0	0	1				0	0	1				0	0	1	0	0	1	0	0	1	0	0	1				0	0	1				0	0	1	0	0	1
chrX	p11.4	0	0	1	0	0	1	0	0	1	0	0	1				0	0	1				0	0	1	0	0	1	0	0	1	0	0	1				0	0	1				0	0	1	0	0	1
chrX	p11.3	0	0	1	0	0	1	0	0	1	0	0	1				0	0	1				0	0	1	0	0	1	0	0	1	0	0	1				0	0	1				0	0	1	0	0	1
chrX	p11.23	0	0	1	0	0	1	0	0	1	0	0	1				0	0	1				0	0	1	0	0	1	0	0	1	0	0	1				0	0	1				0	0	1	0	0	1
chrX	p11.22	0	0	1	0	0	1	0	0	1	0	0	1				0	0	1				0	0	1	0	0	1	0	0	1	0	0	1				0	0	1				0	0	1	0	0	1
chrX	p11.21	0	0	1	0	0	1	0	0	1	0	0	1										0	0	1	0	0	1	0	0	1	0	0	1										0	0	1	0	0	1
chrX	p11.1	0	0	1	0	0	1	0	0	1	0	0	1										0	0	1	0	0	1	0	0	1	0	0	1										0	0	1	0	0	1
chrX	q11.1	0	0	1	0	0	1	0	0	1	0	0	1				0	0	1				0	0	1	0	0	1	0	0	1	0	0	1				0	0	1				0	0	1	0	0	1
chrX	q11.2	0	0	1	0	0	1	0	0	1	0	0	1				0	0	1				0	0	1	0	0	1	0	0	1	0	0	1				0	0	1				0	0	1	0	0	1
chrX	q12	0	0	1	0	0	1	0	0	1	0	0	1										0	0	1	0	0	1	0	0	1	0	0	1										0	0	1	0	0	1
chrX	q13.1	0	0	1	0	0	1	0	0	1	0	0	1				0	0	1				0	0	1	0	0	1	0	0	1	0	0	1				0	0	1				0	0	1	0	0	1
chrX	q13.2	0	0	1	0	0	1	0	0	1	0	0	1				0	0	1				0	0	1	0	0	1	0	0	1	0	0	1				0	0	1				0	0	1	0	0	1
chrX	q13.3	0	0	1	0	0	1	0	0	1	0	0	1				0	0	1				0	0	1	0	0	1	0	0	1	0	0	1				0	0	1				0	0	1	0	0	1
chrX	q21.1	0	0	1	0	0	1	0	0	1	0	0	1										0	0	1	0	0	1	0	0	1	0	0	1										0	0	1	0	0	1
chrX	q21.2	0	0	1	0	0	1	0	0	1	0	0	1										0	0	1	0	0	1	0	0	1	0	0	1										0	0	1	0	0	1
chrX	q21.31	0	0	1	0	0	1	0	0	1	0	0	1										0	0	1	0	0	1	0	0	1	0	0	1										0	0	1	0	0	1
chrX	q21.32	0	0	1	0	0	1	0	0	1	0	0	1										0	0	1	0	0	1	0	0	1	0	0	1										0	0	1	0	0	1
chrX	q21.33	0	0	1	0	0	1	0	0	1	0	0	1				0	0	1				0	0	1	0	0	1	0	0	1	0	0	1				0	0	1				0	0	1	0	0	1
chrX	q22.1	0	0	1	0	0	1	0	0	1	0	0	1				0	0	1				0	0	1	0	0	1	0	0	1	0	0	1				0	0	1				0	0	1	0	0	1
chrX	q22.2	0	0	1	0	0	1	0	0	1	0	0	1				0	0	1				0	0	1	0	0	1	0	0	1	0	0	1				0	0	1				0	0	1	0	0	1
chrX	q22.3	0	0	1	0	0	1	0	0	1	0	0	1										0	0	1	0	0	1	0	0	1	0	0	1										0	0	1	0	0	1
chrX	q23	0	0	1	0	0	1	0	0	1	0	0	1				0	0	1				0	0	1	0	0	1	0	0	1	0	0	1				0	0	1				0	0	1	0	0	1
chrX	q24	0	0	1	0	0	1	0	0	1	0	0	1				0	0	1				0	0	1	0	0	1	0	0	1	0	0	1				0	0	1				0	0	1	0	0	1
chrX	q25	0	0	1	0	0	1	0	0	1	0	0	1				0	0	1				0	0	1	0	0	1	0	0	1	0	0	1				0	0	1				0	0	1	0	0	1
chrX	q26.1	0	0	1	0	0	1	0	0	1	0	0	1				0	0	1				0	0	1	0	0	1	0	0	1	0	0	1				0	0	1				0	0	1	0	0	1
chrX	q26.2	0	0	1	0	0	1	0	0	1	0	0	1										0	0	1	0	0	1	0	0	1	0	0	1										0	0	1	0	0	1
chrX	q26.3	0	0	1	0	0	1	0	0	1	0	0	1				0	0	1				0	0	1	0	0	1	0	0	1	0	0	1				0	0	1				0	0	1	0	0	1
chrX	q27.1	0	0	1	0	0	1	0	0	1	0	0	1				0	0	1				0	0	1	0	0	1	0	0	1	0	0	1				0	0	1				0	0	1	0	0	1
chrX	q27.2																0	0	1																			0	0	1
chrX	q27.3	0	0	1	0	0	1	0	0	1	0	0	1				0	0	1				0	0	1	0	0	1	0	0	1	0	0	1				0	0	1				0	0	1	0	0	1
chrX	q28	0	0	1	0	0	1	0	0	1	0	0	1				0	0	1				0	0	1	0	0	1	0	0	1	0	0	1				0	0	1				0	0	1	0	0	1
chrY	p11.32
chrY	p11.31
chrY	p11.2
chrY	p11.1
chrY	q11.1	0	0	1	0	0	1	0	0	1	0	0	1										0	0	1	0	0	1	0	0	1	0	0	1										0	0	1	0	0	1
chrY	q11.21	0	0	1	0	0	1	0	0	1	0	0	1										0	0	1	0	0	1	0	0	1	0	0	1										0	0	1	0	0	1
chrY	q11.221	0	0	1	0	0	1	0	0	1	0	0	1										0	0	1	0	0	1	0	0	1	0	0	1										0	0	1	0	0	1
chrY	q11.222	0	0	1	0	0	1	0	0	1	0	0	1										0	0	1	0	0	1	0	0	1	0	0	1										0	0	1	0	0	1
chrY	q11.223	0	0	1	0	0	1	0	0	1	0	0	1										0	0	1	0	0	1	0	0	1	0	0	1										0	0	1	0	0	1
chrY	q11.23
chrY	q12	0	0	1	0	0	1	0	0	1	0	0	1										0	0	1	0	0	1	0	0	1	0	0	1										0	0	1	0	0	1
chr10	p15.3	5	0.00401606	0.99998	5	0.00492611	0.99996	1	0.00115741	1	4	0.00358102	1	73	0.0182181	0.98961	193	0.0474318	0.00254	54	0.0185503	0.86748	0	0	1	0	0	1	2	0.0133333	0.75963	0	0	1	125	0.0272866	0.06013	123	0.0293066	0.97812	50	0.0143678	0.9978	1	0.00215517	0.99968	2	0.00519481	0.98775
chr10	p15.2	74	0.0388248	0	70	0.042735	0	41	0.0279101	0.00204	45	0.026393	0.04278	442	0.0671019	0	730	0.0996043	0	400	0.0749344	0	14	0.0625	0.00021	13	0.0677083	0.00011	14	0.0897436	0	13	0.0501931	0.0028	424	0.0606234	0	592	0.0820627	0	424	0.0727148	0	50	0.0603865	0	32	0.0470588	0
chr10	p15.1	2	0.002079	1	1	0.00111607	1	0	0	1	3	0.00342857	0.99999	35	0.00884285	1	84	0.0260465	0.99997	21	0.00811124	1	1	0.00534759	0.97767	1	0.00598802	0.96596	0	0	1	5	0.0285714	0.27976	40	0.00946298	1	70	0.0230491	0.99992	24	0.00839161	1	0	0	1	0	0	1
chr10	p14	4	0.00121212	1	6	0.00280505	1	3	0.00131521	1	5	0.00253165	1	26	0.00497989	1	178	0.0242771	1	37	0.00549043	1	1	0.00189394	0.99998	1	0.00229885	0.99988	1	0.00198807	0.99992	1	0.00337838	0.99799	29	0.00505051	1	180	0.02443	1	28	0.00377868	1	3	0.00199336	1	1	0.000971817	1
chr10	p13	22	0.00508318	1	25	0.00747384	1	16	0.00528053	1	36	0.0116883	0.99991	169	0.017289	0.99999	674	0.0331709	0.99998	157	0.00849889	1	1	0.00157729	1	1	0.00174825	0.99999	4	0.00735294	0.98975	3	0.00646552	0.9958	167	0.0152623	1	539	0.026493	1	190	0.00907875	1	13	0.00667351	0.99999	9	0.00656455	0.99967
chr10	p12.33	1	0.00568182	0.9441	1	0.00641026	0.94842	2	0.015873	0.63912	1	0.00714286	0.94225	19	0.0269122	0.3009	18	0.0164534	0.99999	9	0.0271084	0.28348	1	0.0434783	0.36747	0	0	1	1	0.0526316	0.29494	0	0	1	19	0.0243278	0.47975	17	0.0163776	0.99984	8	0.0195599	0.61616	0	0	1	0	0	1
chr10	p12.32	0	0	1	0	0	1	0	0	1	0	0	1	0	0	1	0	0	1	0	0	1	0	0	1	0	0	1	0	0	1	0	0	1	0	0	1	0	0	1	0	0	1	0	0	1	0	0	1
chr10	p12.31	33	0.0363436	3e-05	28	0.0382514	0.00036	26	0.0381791	0.0001	37	0.0488127	0	37	0.0127674	0.99998	92	0.016129	1	23	0.00981229	0.99999	3	0.0238095	0.46136	3	0.0277778	0.36532	1	0.0102041	0.83693	6	0.0566038	0.02069	41	0.0126974	0.99999	52	0.00944424	1	23	0.00895639	1	10	0.0251256	0.16248	8	0.0289855	0.08798
chr10	p12.2	2	0.00498753	0.98903	12	0.0288462	0.09639	9	0.0253521	0.15786	9	0.0267062	0.23799	17	0.018931	0.83979	43	0.0462863	0.13025	16	0.0383693	0.01878	2	0.028169	0.4133	1	0.015873	0.72014	1	0.0188679	0.62022	1	0.0169492	0.69964	24	0.0213144	0.72152	44	0.0500569	0.01131	13	0.0235507	0.36623	1	0.00454545	0.97877	2	0.011236	0.79356
chr10	p12.1	1	0.000996016	1	5	0.0066313	0.99843	5	0.00710227	0.99321	5	0.00619579	0.99969	78	0.021861	0.74152	165	0.0522483	0.0001	24	0.00940439	1	2	0.0137931	0.78848	0	0	1	1	0.00819672	0.89385	1	0.00980392	0.87686	112	0.0265403	0.11895	194	0.0578586	0	37	0.0130742	0.99916	1	0.00230947	0.99944	1	0.00340136	0.99235
chr10	p11.23	4	0.00707965	0.9815	6	0.0123967	0.89157	3	0.0075188	0.9678	6	0.0107335	0.9685	60	0.017741	0.99054	49	0.0352265	0.76433	40	0.0166044	0.95811	0	0	1	0	0	1	0	0	1	0	0	1	71	0.0195431	0.95666	32	0.0252964	0.97664	35	0.0131184	0.99849	2	0.00784314	0.93747	2	0.00904977	0.87941
chr10	p11.22	28	0.0456026	0	24	0.0486815	2e-05	23	0.0504386	0	23	0.0433145	0.00063	10	0.00611995	1	29	0.0221543	0.9997	15	0.010989	0.99869	3	0.0357143	0.23381	1	0.0142857	0.75413	1	0.0149254	0.70932	2	0.0266667	0.45027	20	0.0107411	0.99998	21	0.015544	0.99999	16	0.0104371	0.99942	11	0.0428016	0.00619	6	0.0307692	0.10537
chr10	p11.21	0	0	1	4	0.0186916	0.57269	1	0.00526316	0.96202	3	0.0150754	0.76278	12	0.0136054	0.98463	6	0.00639659	1	9	0.0149502	0.89513	0	0	1	0	0	1	0	0	1	0	0	1	12	0.012973	0.99253	8	0.00902935	1	4	0.00626959	0.9992	0	0	1	0	0	1
chr10	p11.1	0	0	1	1	0.00568182	0.96558	0	0	1	0	0	1	2	0.00250313	1	13	0.0159902	0.99996	3	0.00503356	0.99973	0	0	1	0	0	1	0	0	1	0	0	1	9	0.0103448	0.99857	13	0.0164766	0.99928	1	0.00147493	1	0	0	1	0	0	1
chr10	q11.1
chr10	q11.21	1	0.00174216	0.99995	7	0.0152174	0.7634	3	0.00726392	0.97257	2	0.0040404	0.99948	36	0.011201	1	76	0.0403611	0.36109	11	0.00489542	1	0	0	1	1	0.0133333	0.7788	0	0	1	1	0.0144928	0.7553	47	0.0128556	1	84	0.0430769	0.02901	17	0.00655864	1	0	0	1	0	0	1
chr10	q11.22	1	0.00819672	0.8632	3	0.0280374	0.3292	2	0.0235294	0.42657	6	0.0618557	0.01408	7	0.00570962	1	35	0.0218477	0.99992	7	0.00810185	0.99941	1	0.0625	0.27471	0	0	1	0	0	1	0	0	1	5	0.00370096	1	16	0.00990712	1	5	0.00477555	0.99999	2	0.0327869	0.28793	2	0.0425532	0.18139
chr10	q11.23	1	0.00179533	0.99986	5	0.0105042	0.94632	3	0.0078125	0.96047	2	0.00424628	0.99922	19	0.00635027	1	37	0.0168105	1	12	0.00684541	1	0	0	1	0	0	1	0	0	1	0	0	1	26	0.0078764	1	31	0.0144388	1	15	0.0073928	1	2	0.00790514	0.93791	0	0	1
chr10	q21.1	0	0	1	1	0.00393701	0.99197	1	0.00497512	0.96812	2	0.00816327	0.9579	17	0.014419	0.98888	16	0.0265781	0.95515	9	0.0109091	0.99193	2	0.0425532	0.24252	0	0	1	0	0	1	0	0	1	11	0.00719895	1	8	0.0111421	0.99998	1	0.000962464	1	1	0.0060241	0.94601	0	0	1
chr10	q21.2	1	0.00143885	0.99999	2	0.00315457	0.99991	2	0.00351494	0.99936	4	0.00618238	0.99907	12	0.00730816	1	84	0.0518839	0.00483	7	0.00634633	0.99999	0	0	1	0	0	1	0	0	1	0	0	1	11	0.00568769	1	66	0.0413793	0.08801	4	0.00310559	1	1	0.00325733	0.9949	1	0.00393701	0.98565
chr10	q21.3	3	0.00292683	0.99998	7	0.00840336	0.995	7	0.00866337	0.98512	7	0.00783875	0.99906	7	0.00251799	1	110	0.0382476	0.54881	9	0.00370066	1	1	0.00675676	0.94943	1	0.00793651	0.91989	0	0	1	0	0	1	17	0.00507311	1	90	0.0298211	0.9409	11	0.00364721	1	1	0.00225734	0.99948	1	0.00311526	0.9951
chr10	q22.1	55	0.0280041	0.00011	51	0.0272	0.00706	42	0.026616	0.00393	62	0.0321911	0.00019	186	0.019802	0.99205	329	0.0400146	0.25852	86	0.0136747	0.99999	8	0.0276817	0.21956	10	0.0362319	0.05248	3	0.0128205	0.80102	13	0.0440678	0.0078	180	0.0174334	1	288	0.0367722	0.17171	117	0.0166857	0.99428	19	0.0242967	0.09835	17	0.0260337	0.04751
chr10	q22.2	0	0	1	3	0.00806452	0.97178	4	0.0127796	0.78218	4	0.0106952	0.94308	20	0.00915332	1	70	0.0215983	1	9	0.00460594	1	1	0.016129	0.7108	0	0	1	0	0	1	1	0.02	0.64044	15	0.00640752	1	71	0.0227564	0.99995	22	0.0102516	0.99992	0	0	1	1	0.00735294	0.89595
chr10	q22.3	3	0.00173611	1	3	0.00204499	1	3	0.00229008	1	7	0.00490196	1	71	0.012987	1	111	0.0189971	1	49	0.00827703	1	3	0.010453	0.92632	2	0.00757576	0.96992	0	0	1	5	0.021645	0.50154	82	0.0135068	1	91	0.0164201	1	65	0.00919378	1	2	0.002849	0.99995	2	0.00368324	0.99895
chr10	q23.1	17	0.00295293	1	20	0.00516396	1	6	0.00143575	1	16	0.00507453	1	383	0.0752752	0	336	0.0467901	0.00025	216	0.0289118	2e-05	4	0.00434311	1	4	0.00489596	0.99993	1	0.00125471	1	0	0	1	483	0.0823249	0	324	0.0461473	0	301	0.037724	0	17	0.00614162	1	14	0.00789177	0.99952
chr10	q23.2	5	0.0123153	0.78546	3	0.00869565	0.9581	5	0.0164474	0.59527	9	0.026393	0.25012	86	0.0442159	0	177	0.0811554	0	63	0.0456522	0	0	0	1	1	0.0128205	0.79437	0	0	1	3	0.0405405	0.19095	103	0.0474873	0	124	0.058463	0	63	0.0408031	0	4	0.0207254	0.43876	1	0.00609756	0.93477
chr10	q23.31	4	0.00601504	0.99484	4	0.00695652	0.99473	6	0.01222	0.84499	6	0.0102041	0.97876	30	0.0118343	1	204	0.0595273	0	20	0.00985222	0.99998	3	0.025641	0.41182	2	0.0178571	0.65722	1	0.00877193	0.87574	4	0.037037	0.17531	36	0.0131435	0.99998	176	0.0517343	0	22	0.00945017	1	1	0.00309598	0.99694	2	0.00746269	0.93536
chr10	q23.32	0	0	1	1	0.00398406	0.99141	1	0.00454545	0.97734	2	0.00843882	0.9526	2	0.00245098	1	4	0.00537634	1	4	0.00677966	0.99872	0	0	1	1	0.0285714	0.50746	0	0	1	1	0.0285714	0.51196	7	0.00764192	0.99997	5	0.00716332	1	8	0.0119048	0.9684	0	0	1	0	0	1
chr10	q23.33	1	0.00304878	0.9951	2	0.00719424	0.96712	2	0.00740741	0.94628	4	0.0135135	0.8461	60	0.019274	0.9459	73	0.0483124	0.03306	29	0.0200692	0.65631	0	0	1	0	0	1	0	0	1	0	0	1	94	0.0283303	0.04613	83	0.0566166	3e-05	54	0.034005	0.00032	0	0	1	2	0.0162602	0.60454
chr10	q24.1	6	0.00576923	0.99909	6	0.00679502	0.99927	5	0.00595948	0.9986	7	0.00778643	0.99898	44	0.00602988	1	130	0.0337312	0.94877	29	0.00634851	1	2	0.0120482	0.8451	1	0.00746269	0.9334	0	0	1	0	0	1	72	0.00887902	1	80	0.0202788	1	34	0.00666797	1	1	0.0023753	0.99933	4	0.0126183	0.76846
chr10	q24.2	2	0.00185185	1	5	0.00506586	0.99995	5	0.00643501	0.99725	5	0.005	1	72	0.0121376	1	134	0.0231434	1	39	0.0131623	0.99972	0	0	1	0	0	1	0	0	1	1	0.00497512	0.98281	48	0.00799334	1	95	0.0184609	1	45	0.0139104	0.99857	1	0.0019685	0.99985	2	0.00488998	0.9918
chr10	q24.31	1	0.00131406	1	5	0.0069541	0.99753	4	0.00625978	0.99494	2	0.0030303	0.99997	60	0.0246914	0.35622	92	0.0301442	0.99486	36	0.0202931	0.6443	1	0.00862069	0.90352	0	0	1	0	0	1	2	0.02	0.60776	75	0.0263713	0.18105	85	0.0276873	0.98797	40	0.0200401	0.62051	3	0.0100334	0.8943	1	0.00431034	0.9791
chr10	q24.32	1	0.000856164	1	8	0.00786627	0.99867	3	0.00322581	0.99999	8	0.00792864	0.99944	115	0.0162659	0.99999	275	0.0411	0.14955	43	0.00923143	1	1	0.0052356	0.97918	1	0.00520833	0.97919	0	0	1	1	0.00505051	0.98208	127	0.0151371	1	226	0.0338323	0.67213	54	0.00985401	1	2	0.00335008	0.9996	3	0.00630252	0.98533
chr10	q24.33	3	0.0031185	0.99996	16	0.0174102	0.65823	5	0.00637755	0.99744	8	0.00961538	0.99377	34	0.00859237	1	64	0.0180587	1	27	0.00889328	1	2	0.0133333	0.80134	2	0.0151515	0.74169	1	0.0102041	0.8345	0	0	1	43	0.0101823	1	59	0.018449	1	43	0.0126956	0.99984	4	0.0104987	0.90089	1	0.00289855	0.99678
chr10	q25.1	0	0	1	0	0	1	2	0.0183486	0.55604	3	0.0229008	0.49055	12	0.0201005	0.73989	14	0.0201439	0.99782	7	0.022082	0.516	0	0	1	0	0	1	0	0	1	0	0	1	11	0.017134	0.89296	18	0.0279503	0.85518	9	0.0219512	0.47966	0	0	1	0	0	1
chr10	q25.2	1	0.00136986	1	1	0.00166667	1	2	0.00377358	0.99904	3	0.00468019	0.99983	19	0.00774878	1	29	0.0282376	0.96824	12	0.00675676	1	1	0.0103093	0.8597	1	0.0116279	0.82303	0	0	1	0	0	1	18	0.00668896	1	23	0.0223084	0.99174	15	0.00744048	1	0	0	1	0	0	1
chr10	q25.3	3	0.00160944	1	15	0.00949367	0.99896	14	0.0100358	0.98995	15	0.0104749	0.99834	93	0.0146388	0.99999	93	0.0172382	1	35	0.00570125	1	2	0.00643087	0.98627	2	0.00819672	0.95634	0	0	1	2	0.0077821	0.96736	114	0.0163043	0.99998	83	0.0167204	1	42	0.0061082	1	3	0.0035503	0.99996	3	0.00462963	0.99856
chr10	q26.11	192	0.243964	0	173	0.233468	0	129	0.208738	0	160	0.208605	0	379	0.156936	0	373	0.147198	0	258	0.148021	0	32	0.288288	0	26	0.226087	0	21	0.259259	0	32	0.246154	0	518	0.17447	0	444	0.163355	0	355	0.160271	0	92	0.292063	0	66	0.247191	0
chr10	q26.12	3	0.00859599	0.9226	3	0.0105263	0.90555	2	0.00738007	0.94597	3	0.00996678	0.94191	5	0.0059453	0.99999	10	0.0137931	0.99999	1	0.0020202	0.99999	2	0.0384615	0.27914	2	0.0408163	0.25779	2	0.0454545	0.18901	2	0.0392157	0.27765	4	0.00430571	1	9	0.0122616	0.99994	2	0.00322061	0.99996	0	0	1	1	0.00806452	0.87107
chr10	q26.13	2	0.00167364	1	6	0.00589391	0.9999	7	0.00786517	0.99377	8	0.00758294	0.99968	51	0.0104572	1	89	0.0307533	0.98901	25	0.00988924	1	0	0	1	1	0.00617284	0.96204	0	0	1	1	0.00625	0.9619	59	0.0111405	1	60	0.0211864	1	24	0.00824176	1	1	0.00186567	0.99991	1	0.00234742	0.99912
chr10	q26.2	0	0	1	3	0.00363196	0.99999	4	0.00554785	0.99827	2	0.00215285	1	66	0.0179984	0.98893	76	0.0345455	0.85208	19	0.00985989	0.99997	0	0	1	1	0.00793651	0.92128	0	0	1	1	0.00581395	0.96929	71	0.0171954	0.99803	54	0.0229787	0.99965	36	0.0151643	0.98069	2	0.00537634	0.9892	0	0	1
chr10	q26.3	9	0.00671141	0.99931	10	0.00772201	0.99971	6	0.00557621	0.99986	13	0.00938628	0.99951	62	0.010927	1	318	0.0439712	0.01009	60	0.0123584	1	0	0	1	1	0.00613497	0.96263	0	0	1	1	0.00497512	0.98343	62	0.00935425	1	288	0.0372382	0.12417	76	0.0125	1	2	0.00363636	0.99939	3	0.00634249	0.98424
chr11	p15.5	16	0.00624512	0.99999	14	0.00590219	1	9	0.0044843	1	24	0.010252	0.99988	740	0.0648838	0	1099	0.0731204	0	494	0.0654825	0	2	0.00564972	0.99325	0	0	1	2	0.00711744	0.9644	0	0	1	961	0.0740769	0	1188	0.0774496	0	659	0.0733526	0	6	0.00553506	0.99982	8	0.00849257	0.98716
chr11	p15.4	14	0.00413956	1	26	0.00840065	1	29	0.0109187	0.9965	35	0.0114155	0.9999	229	0.0157518	1	282	0.0236102	1	93	0.00986633	1	9	0.0196937	0.56093	7	0.0157658	0.78504	5	0.0136612	0.7949	8	0.0189125	0.62548	268	0.0159771	1	259	0.0214653	1	105	0.00924947	1	12	0.0078329	0.99953	3	0.00243506	1
chr11	p15.3	6	0.00530973	0.99976	13	0.0131712	0.92818	8	0.00884956	0.98692	14	0.0151515	0.88652	109	0.02	0.95864	86	0.0217281	1	42	0.0136585	0.99936	1	0.00625	0.95951	0	0	1	0	0	1	2	0.0137931	0.79473	121	0.0217509	0.83621	76	0.0195072	1	50	0.0144425	0.99772	0	0	1	0	0	1
chr11	p15.2	1	0.00177305	0.99988	3	0.00617284	0.99465	2	0.00421941	0.99758	5	0.00909091	0.98578	12	0.00679117	1	11	0.00970874	1	13	0.0103668	0.9987	0	0	1	0	0	1	0	0	1	0	0	1	15	0.00794913	1	11	0.0108055	1	13	0.00937275	0.99965	1	0.00392157	0.9892	0	0	1
chr11	p15.1	9	0.00670641	0.99946	7	0.00657895	0.99977	10	0.00982318	0.97974	10	0.0083612	0.99959	106	0.0146328	1	69	0.0174463	1	36	0.00858369	1	0	0	1	0	0	1	0	0	1	0	0	1	91	0.0117632	1	73	0.018542	1	32	0.00665696	1	5	0.00912409	0.96378	2	0.00438596	0.99541
chr11	p14.3	2	0.00452489	0.99379	3	0.00857143	0.9608	1	0.00326797	0.99478	2	0.00588235	0.99162	13	0.0100853	0.99993	18	0.0254597	0.97749	17	0.0185792	0.75041	1	0.0119048	0.8172	3	0.0416667	0.17667	1	0.016129	0.6814	1	0.0149254	0.74499	19	0.0115221	0.99991	16	0.0190476	0.99765	13	0.0109612	0.99647	2	0.00956938	0.8808	1	0.00649351	0.92146
chr11	p14.2	0	0	1	2	0.0127389	0.79708	0	0	1	0	0	1	18	0.0190275	0.84122	4	0.013468	0.99697	4	0.00804829	0.99394	0	0	1	0	0	1	0	0	1	0	0	1	22	0.0183639	0.90766	4	0.0114286	0.99831	2	0.00348432	0.99995	1	0.0108696	0.80379	0	0	1
chr11	p14.1	0	0	1	0	0	1	0	0	1	0	0	1	26	0.0102524	1	23	0.019475	0.99994	10	0.00820345	0.99995	0	0	1	1	0.0175439	0.68411	1	0.0188679	0.62207	1	0.0181818	0.67451	42	0.014862	0.99967	22	0.0169884	0.99994	10	0.00660939	0.99999	1	0.00444444	0.98032	0	0	1
chr11	p13	135	0.0304534	0	100	0.025974	0.00112	96	0.0268607	3e-05	149	0.0408555	0	380	0.037568	0	415	0.0444183	0.00243	254	0.028565	1e-05	26	0.0352782	0.00416	32	0.0448179	3e-05	13	0.0214168	0.31734	32	0.0527183	0	441	0.0381191	0	398	0.0430922	3e-05	281	0.0268977	1e-05	62	0.0290126	0.00015	43	0.0266915	0.00162
chr11	p12	0	0	1	1	0.0149254	0.72036	1	0.0149254	0.68413	1	0.0120482	0.814	2	0.00660066	0.99344	4	0.00683761	1	0	0	1	0	0	1	0	0	1	0	0	1	0	0	1	2	0.00555556	0.9982	4	0.00723327	1	0	0	1	0	0	1	0	0	1
chr11	p11.2	39	0.021861	0.03977	30	0.0174927	0.68126	32	0.0229391	0.06203	53	0.0318318	0.00098	153	0.0237062	0.44428	164	0.0232855	1	83	0.0151764	0.99961	7	0.0230263	0.40335	10	0.0389105	0.03476	5	0.021097	0.4308	10	0.0359712	0.05803	212	0.0284946	0.00436	187	0.0257186	1	92	0.0146918	0.99987	27	0.0356201	0.00043	13	0.0210016	0.22767
chr11	p11.12	0	0	1	0	0	1	0	0	1	0	0	1	4	0.0179372	0.76508	9	0.0642857	0.09455	0	0	1	0	0	1	0	0	1	0	0	1	0	0	1	3	0.0131579	0.90833	7	0.0538462	0.16814	0	0	1	0	0	1	0	0	1
chr11	p11.11
chr11	q11													0	0	1	0	0	1	0	0	1													0	0	1	0	0	1	0	0	1
chr11	q12.1	2	0.00249377	0.99997	2	0.00256739	0.99999	1	0.00145985	0.99999	3	0.00392157	0.99994	33	0.0141509	0.99942	72	0.0357143	0.76667	37	0.0213134	0.52935	0	0	1	1	0.00729927	0.93794	1	0.00847458	0.8842	2	0.0136986	0.79636	53	0.0201291	0.89775	67	0.0331847	0.67033	31	0.0150705	0.97651	3	0.00819672	0.95459	0	0	1
chr11	q12.2	1	0.00141044	1	6	0.0089955	0.98654	5	0.0085034	0.97283	10	0.0151057	0.85541	52	0.0138041	0.99998	141	0.0325936	0.98342	30	0.0106383	1	0	0	1	0	0	1	0	0	1	1	0.0111111	0.83997	67	0.0148988	0.99998	131	0.0296313	0.97466	45	0.0137321	0.99897	3	0.0103093	0.88616	1	0.00413223	0.98232
chr11	q12.3	5	0.0070028	0.98991	7	0.0102639	0.973	2	0.00330033	0.99968	7	0.0114943	0.96036	50	0.0137931	1	109	0.0272636	0.99997	34	0.0136054	0.9983	1	0.00961538	0.87657	2	0.0186916	0.63061	1	0.012987	0.75591	1	0.00961538	0.88114	37	0.00930116	1	81	0.0212654	1	36	0.0125305	0.99967	5	0.0155763	0.66264	2	0.0075188	0.93536
chr11	q13.1	18	0.0122034	0.9106	24	0.0165403	0.76443	8	0.00680272	0.99918	29	0.017491	0.80031	52	0.00507614	1	358	0.0291341	1	56	0.00754819	1	1	0.00465116	0.98676	1	0.00462963	0.98729	3	0.0180723	0.58409	5	0.0193798	0.60174	82	0.00664398	1	310	0.0239124	1	62	0.00698198	1	7	0.0105422	0.94477	6	0.010929	0.8896
chr11	q13.2	4	0.00304414	0.99999	6	0.00507614	0.99998	5	0.00464684	0.99998	11	0.00946644	0.99851	104	0.0196746	0.96935	175	0.024714	1	78	0.0202335	0.70062	1	0.00502513	0.98125	2	0.0120482	0.84481	0	0	1	2	0.0111732	0.87943	119	0.0195499	0.98644	184	0.0250136	1	92	0.021957	0.3145	0	0	1	1	0.00208768	0.99976
chr11	q13.3	1	0.00206186	0.99962	3	0.00678733	0.98908	5	0.013089	0.78316	5	0.0107066	0.95765	28	0.00952381	1	47	0.016041	1	11	0.0053816	1	0	0	1	0	0	1	0	0	1	0	0	1	25	0.0079694	1	32	0.0115357	1	16	0.00697168	1	0	0	1	0	0	1
chr11	q13.4	43	0.0233442	0.01269	53	0.0312132	0.00043	30	0.0203804	0.18936	56	0.0331361	0.00035	91	0.0160381	0.99992	169	0.0332874	0.97909	55	0.0141134	0.99962	5	0.0200803	0.55563	7	0.0292887	0.20473	2	0.0104712	0.862	9	0.0351562	0.07787	120	0.0184332	0.99797	141	0.028336	0.99531	94	0.019567	0.74024	22	0.0247748	0.06846	23	0.0319889	0.00219
chr11	q13.5	1	0.0016	0.99996	1	0.0019802	0.99996	0	0	1	2	0.00347222	0.9999	19	0.00505319	1	87	0.026189	0.99997	15	0.00587084	1	0	0	1	0	0	1	0	0	1	0	0	1	42	0.00947867	1	61	0.0177017	1	22	0.00705581	1	1	0.00362319	0.99261	2	0.00909091	0.88029
chr11	q14.1	4	0.00155642	1	13	0.00617871	1	11	0.00519113	1	17	0.00791434	1	106	0.0149887	1	166	0.0194334	1	34	0.00609428	1	1	0.00248756	0.99967	2	0.00547945	0.99514	1	0.00265252	0.99879	0	0	1	101	0.0134613	1	127	0.0159288	1	49	0.00789813	1	5	0.00463392	0.99995	4	0.00504414	0.99895
chr11	q14.2	1	0.00174216	0.99992	5	0.0106838	0.94148	2	0.0046729	0.99436	3	0.00692841	0.99253	24	0.00859907	1	35	0.0227273	0.99973	13	0.00713893	1	0	0	1	0	0	1	0	0	1	0	0	1	23	0.00741457	1	27	0.017067	1	8	0.00382409	1	1	0.00411523	0.98603	0	0	1
chr11	q14.3	4	0.00365965	1	10	0.0131062	0.90742	1	0.00153846	0.99998	4	0.00506329	0.99991	51	0.0192163	0.9354	50	0.0196309	1	21	0.00840336	1	2	0.017094	0.67952	1	0.00917431	0.88881	0	0	1	2	0.018018	0.66053	67	0.0230716	0.59518	58	0.023751	0.99921	39	0.0138642	0.99724	4	0.00860215	0.96179	2	0.00645161	0.96307
chr11	q21	10	0.00692042	0.99944	12	0.010919	0.98455	9	0.00822669	0.99565	13	0.010952	0.99446	62	0.0117781	1	101	0.0223748	1	42	0.0110847	1	2	0.0129032	0.81839	2	0.0141844	0.77557	2	0.0155039	0.68423	2	0.0141844	0.77975	80	0.0128473	1	89	0.0191274	1	75	0.0163648	0.9874	3	0.00471698	0.99893	2	0.00457666	0.99437
chr11	q22.1	0	0	1	1	0.0108696	0.82508	0	0	1	2	0.0210526	0.57463	0	0	1	30	0.0221402	0.99969	2	0.00320513	0.99999	0	0	1	0	0	1	0	0	1	0	0	1	6	0.00693642	0.99996	19	0.0150435	1	8	0.0111732	0.98171	0	0	1	0	0	1
chr11	q22.2	0	0	1	0	0	1	0	0	1	0	0	1	1	0.00337838	0.99906	6	0.0215054	0.95994	2	0.00930233	0.94635	0	0	1	0	0	1	0	0	1	0	0	1	1	0.00297619	0.99969	1	0.003663	0.99996	0	0	1	0	0	1	1	0.0208333	0.54867
chr11	q22.3	4	0.00266312	1	6	0.00510638	0.99998	8	0.00704225	0.99896	6	0.00472441	1	61	0.00592636	1	183	0.0344114	0.94924	47	0.00682643	1	1	0.00487805	0.98428	3	0.0184049	0.63652	2	0.0111111	0.84131	2	0.011236	0.87828	74	0.0059919	1	160	0.0280702	0.99819	33	0.00369624	1	2	0.00310078	0.9998	1	0.00211864	0.99965
chr11	q23.1	29	0.0453125	0	24	0.043956	0.00015	23	0.0479167	1e-05	31	0.0541012	0	15	0.00799574	1	29	0.0182735	1	7	0.00603448	1	4	0.0533333	0.06218	6	0.08	0.00387	3	0.047619	0.10735	4	0.0615385	0.04249	20	0.0104167	1	26	0.0184006	0.99998	9	0.0075	0.99994	13	0.0501931	0.00063	12	0.0588235	0.00018
chr11	q23.2	1	0.00152439	0.99994	3	0.00501672	0.99921	4	0.00775194	0.97667	1	0.00182815	0.99998	46	0.0120925	1	87	0.0260245	0.99994	16	0.00483384	1	0	0	1	0	0	1	1	0.0105263	0.82572	0	0	1	51	0.0114607	1	52	0.0159705	1	15	0.00405186	1	1	0.00363636	0.99201	1	0.00469484	0.97112
chr11	q23.3	14	0.00451322	1	19	0.00662021	1	19	0.00785124	0.99996	33	0.0115993	0.99986	185	0.0141643	1	451	0.0314505	1	91	0.0119847	1	2	0.00445434	0.99875	2	0.0047619	0.99819	1	0.00292398	0.99803	9	0.0223881	0.42552	240	0.0167143	1	407	0.0281466	1	128	0.0142096	0.99999	4	0.00271555	1	6	0.00503778	0.99991
chr11	q24.1	4	0.00289017	1	3	0.0024077	1	1	0.000914913	1	3	0.00262697	1	24	0.00613027	1	64	0.0275387	0.99844	26	0.00875716	1	3	0.0137615	0.81167	0	0	1	0	0	1	1	0.0052356	0.97925	45	0.00985545	1	41	0.0165456	1	34	0.00973933	1	2	0.00335008	0.99973	3	0.00649351	0.98244
chr11	q24.2	5	0.0053135	0.99932	5	0.00586854	0.99967	7	0.00912647	0.97666	6	0.00690449	0.99955	98	0.0165485	0.99992	259	0.0342502	0.97863	62	0.0153276	0.99787	1	0.00680272	0.94763	1	0.00793651	0.92025	1	0.00847458	0.8848	3	0.0234375	0.47768	129	0.0194982	0.98922	291	0.0373268	0.11549	93	0.0195913	0.74051	1	0.00240964	0.9993	0	0	1
chr11	q24.3	4	0.00238379	1	4	0.00294118	1	4	0.0030581	1	6	0.00420757	1	179	0.0282914	0.00663	101	0.0423658	0.18143	85	0.0199812	0.74869	1	0.00389105	0.99446	2	0.00956938	0.92198	0	0	1	0	0	1	224	0.0323186	1e-05	99	0.0430061	0.02023	76	0.0155197	0.99712	5	0.00591716	0.99892	2	0.00343643	0.9992
chr11	q25	2	0.00107585	1	2	0.0014881	1	2	0.00159363	1	4	0.0034965	1	55	0.0106672	1	236	0.0210771	1	83	0.00990453	1	0	0	1	2	0.00851064	0.94889	0	0	1	0	0	1	75	0.0132066	1	170	0.0159385	1	86	0.00921659	1	2	0.00246002	0.99999	3	0.00557621	0.99361
chr12	p13.33	2	0.00203252	0.99998	4	0.00457666	0.99996	3	0.00384123	0.99982	4	0.00465116	0.99998	84	0.0152174	1	234	0.0310757	0.99976	75	0.0151638	0.99921	0	0	1	2	0.0169492	0.68611	1	0.00934579	0.85893	1	0.0075188	0.93404	101	0.0164388	0.99999	231	0.0308741	0.97017	62	0.0112217	1	1	0.00255754	0.99895	0	0	1
chr12	p13.32	2	0.00170794	1	10	0.0113636	0.96833	8	0.0123267	0.86466	6	0.00584795	0.99994	39	0.00927026	1	68	0.0182747	1	42	0.0138889	0.99895	1	0.00492611	0.98354	0	0	1	0	0	1	1	0.00502513	0.98354	67	0.0134242	1	50	0.0136575	1	49	0.0134615	0.99952	1	0.00177305	0.99994	2	0.00443459	0.99521
chr12	p13.31	51	0.0283806	0.0001	49	0.0289427	0.0026	51	0.0370102	0	62	0.0377358	0	436	0.0400073	0	653	0.0614357	0	271	0.0385491	0	10	0.0326797	0.08812	11	0.0395683	0.02508	9	0.039823	0.02327	11	0.0366667	0.0429	498	0.0397098	0	676	0.0616338	0	361	0.0430736	0	29	0.0325112	0.00138	20	0.0273598	0.02156
chr12	p13.2	12	0.010453	0.95825	19	0.0192698	0.49039	14	0.0156425	0.66537	18	0.0169173	0.79877	98	0.0150215	1	60	0.0156006	1	47	0.0101578	1	3	0.0149254	0.76761	3	0.0171429	0.68188	0	0	1	8	0.043956	0.03294	69	0.00989957	1	58	0.0152672	1	53	0.0107767	1	11	0.0187394	0.44969	4	0.00858369	0.94809
chr12	p13.1	2	0.00130124	1	10	0.00790514	0.99964	5	0.00434783	0.99998	11	0.00864101	0.99969	30	0.0089982	1	109	0.0469625	0.02357	15	0.00730638	1	1	0.00389105	0.99439	0	0	1	0	0	1	0	0	1	39	0.00995152	1	109	0.0516588	3e-05	20	0.00808081	1	0	0	1	1	0.00194175	0.99982
chr12	p12.3	0	0	1	1	0.0030581	0.9978	3	0.00958466	0.90435	0	0	1	22	0.0123874	0.99969	41	0.0154251	1	8	0.00732601	0.99991	0	0	1	1	0.015625	0.72214	0	0	1	0	0	1	32	0.0157947	0.99423	47	0.0176426	1	8	0.00656814	1	1	0.00483092	0.97412	1	0.00740741	0.89555
chr12	p12.2	1	0.00746269	0.88668	0	0	1	0	0	1	1	0.00847458	0.90906	25	0.0273823	0.23973	31	0.0589354	0.01477	7	0.020649	0.58607	0	0	1	0	0	1	0	0	1	0	0	1	21	0.0205078	0.77386	30	0.0561798	0.00759	2	0.00498753	0.99775	1	0.0140845	0.71445	0	0	1
chr12	p12.1	29	0.0101933	0.99717	26	0.011602	0.99751	20	0.0106101	0.99218	35	0.015015	0.97064	86	0.0120956	1	149	0.0271848	1	63	0.0120229	1	6	0.0141176	0.84977	4	0.0106667	0.94303	5	0.0137741	0.79013	6	0.0163488	0.75653	100	0.0125644	1	111	0.0194669	1	76	0.0122324	0.99999	12	0.00846262	0.99856	14	0.013346	0.8206
chr12	p11.23	0	0	1	3	0.004	0.99995	2	0.00291971	0.99989	4	0.00525624	0.99991	8	0.00338409	1	28	0.0239726	0.99783	14	0.00790514	1	0	0	1	1	0.00877193	0.89992	0	0	1	0	0	1	10	0.00361925	1	28	0.0242215	0.98351	13	0.0058296	1	1	0.00263852	0.99866	0	0	1
chr12	p11.22	1	0.000882613	1	7	0.00774336	0.99817	4	0.00447928	0.99986	5	0.00520291	0.99997	29	0.0103645	1	27	0.018544	1	23	0.0117168	0.99949	0	0	1	0	0	1	0	0	1	0	0	1	59	0.0190939	0.9608	20	0.0144092	1	20	0.0086881	0.99999	0	0	1	0	0	1
chr12	p11.21	12	0.00560224	1	14	0.00827912	0.99986	14	0.00834824	0.99923	26	0.0143885	0.96997	39	0.00749424	1	261	0.0588633	0	36	0.00864138	1	1	0.00294118	0.99895	1	0.00363636	0.99603	1	0.00381679	0.99125	1	0.003003	0.99907	55	0.00909392	1	240	0.0521512	0	64	0.0129136	0.99999	2	0.00223464	0.99999	1	0.00139276	0.99999
chr12	p11.1	0	0	1	0	0	1	0	0	1	0	0	1	1	0.00395257	0.9977	2	0.0357143	0.64201	0	0	1	0	0	1	0	0	1	0	0	1	0	0	1	4	0.0140845	0.90515	1	0.0166667	0.87878	0	0	1	0	0	1	0	0	1
chr12	q11
chr12	q12	12	0.00744417	0.99937	7	0.00615655	0.99994	6	0.00549451	0.99974	9	0.00762712	0.99981	38	0.0084708	1	63	0.0127789	1	44	0.0112016	1	3	0.0118577	0.87901	1	0.0052356	0.97888	0	0	1	2	0.0118343	0.86062	60	0.0107335	1	56	0.0111421	1	50	0.0100705	1	6	0.00877193	0.97972	2	0.00414079	0.99689
chr12	q13.11	2	0.00124766	1	7	0.00489853	1	8	0.00638978	0.99957	11	0.00746775	0.99998	62	0.00860394	1	143	0.0259199	1	46	0.00988609	1	1	0.00471698	0.98572	1	0.0044843	0.98944	1	0.00518135	0.97231	2	0.00884956	0.9441	61	0.00733702	1	114	0.0211857	1	65	0.012111	1	3	0.00451807	0.99922	2	0.00379507	0.99842
chr12	q13.12	54	0.0199042	0.07517	37	0.0152201	0.92	40	0.0190024	0.27311	54	0.0231959	0.15967	475	0.0554777	0	524	0.0577601	0	288	0.046814	0	9	0.0222772	0.41172	6	0.0165746	0.73141	4	0.0142857	0.75164	13	0.0372493	0.02723	623	0.0607035	0	552	0.0566677	0	415	0.0527453	0	32	0.0286482	0.00488	23	0.0250818	0.03421
chr12	q13.13	16	0.0118959	0.91848	18	0.0160428	0.78336	15	0.0159236	0.64208	14	0.0116279	0.9907	71	0.0214372	0.78675	163	0.0379423	0.59905	42	0.0179257	0.89251	4	0.021978	0.49238	2	0.0116959	0.85872	1	0.00666667	0.93566	1	0.00561798	0.9735	93	0.0237305	0.49814	175	0.0399088	0.03615	48	0.0171612	0.92597	4	0.00673401	0.99256	4	0.00863931	0.94756
chr12	q13.2	5	0.00794913	0.97547	8	0.0150659	0.78137	5	0.0123762	0.82144	5	0.00924214	0.98398	76	0.0558413	0	138	0.0571902	2e-05	21	0.0192308	0.71611	0	0	1	0	0	1	0	0	1	3	0.0309278	0.31114	79	0.0482295	0	136	0.0553971	0	26	0.0196375	0.64213	2	0.00621118	0.97649	0	0	1
chr12	q13.3	15	0.0140318	0.74404	15	0.0151976	0.82974	14	0.0184453	0.42523	17	0.0187019	0.64941	161	0.0434665	0	210	0.043823	0.03393	158	0.0565497	0	3	0.0208333	0.54839	2	0.0172414	0.67538	1	0.00934579	0.86227	1	0.008	0.92102	166	0.0390588	0	153	0.0327693	0.78295	162	0.054	0	9	0.0196937	0.40594	5	0.013369	0.7425
chr12	q14.1	1	0.00105152	1	7	0.00952381	0.98521	2	0.0028777	0.99995	4	0.00562588	0.99966	19	0.00714017	1	52	0.0170046	1	18	0.00739827	1	1	0.00584795	0.96854	0	0	1	0	0	1	0	0	1	17	0.00545046	1	39	0.0126295	1	16	0.00573271	1	0	0	1	0	0	1
chr12	q14.2	0	0	1	2	0.0131579	0.78235	0	0	1	1	0.0075188	0.93297	12	0.00591133	1	12	0.0149254	0.99995	8	0.0077821	0.99988	0	0	1	0	0	1	0	0	1	0	0	1	8	0.0038666	1	10	0.0127389	0.99997	6	0.00526316	1	0	0	1	0	0	1
chr12	q14.3	1	0.00221729	0.99936	3	0.00738916	0.98198	1	0.00299401	0.99687	3	0.00757576	0.98714	25	0.0168805	0.9655	85	0.0316103	0.97605	18	0.0174419	0.83712	1	0.0217391	0.60337	1	0.0178571	0.67788	2	0.0408163	0.22452	1	0.0192308	0.65607	30	0.0192061	0.89423	58	0.0207513	0.99999	15	0.0125945	0.98678	0	0	1	0	0	1
chr12	q15	42	0.0325077	2e-05	32	0.0312195	0.00433	31	0.0331197	0.00044	36	0.0320285	0.0047	26	0.00499712	1	62	0.0168983	1	26	0.00697987	1	6	0.0269058	0.28651	6	0.0315789	0.17966	5	0.027027	0.24785	4	0.0196078	0.5956	26	0.00431679	1	47	0.0128661	1	22	0.00504587	1	21	0.0340909	0.0034	13	0.0296128	0.03192
chr12	q21.1	2	0.00361664	0.99873	5	0.0109409	0.93241	1	0.0026455	0.99847	0	0	1	5	0.00617284	0.99994	29	0.0243289	0.99752	18	0.0125523	0.99479	1	0.0125	0.80076	0	0	1	0	0	1	0	0	1	16	0.01726	0.92342	24	0.0202361	0.99878	13	0.00775194	1	3	0.0109489	0.85884	1	0.00490196	0.96674
chr12	q21.2	15	0.006	1	14	0.00799087	0.99994	7	0.00433437	1	12	0.00798935	0.99998	25	0.00817795	1	174	0.0221009	1	50	0.0101833	1	2	0.00560224	0.9937	5	0.016835	0.70675	2	0.00606061	0.98403	1	0.00561798	0.97409	32	0.00923521	1	156	0.0208556	1	37	0.00704494	1	8	0.00778968	0.99739	3	0.00447761	0.9988
chr12	q21.31	0	0	1	2	0.0111732	0.85153	1	0.00609756	0.94095	1	0.00588235	0.96864	4	0.00472813	0.99999	11	0.00903862	1	3	0.00350467	1	0	0	1	0	0	1	0	0	1	0	0	1	6	0.0060241	1	5	0.003861	1	2	0.00189394	1	0	0	1	0	0	1
chr12	q21.32	0	0	1	1	0.0151515	0.7126	1	0.016129	0.65691	1	0.0142857	0.7601	1	0.010989	0.88374	3	0.0167598	0.96994	2	0.00980392	0.93305	0	0	1	0	0	1	0	0	1	0	0	1	0	0	1	1	0.00425532	0.99972	1	0.00327869	0.99804	0	0	1	0	0	1
chr12	q21.33	0	0	1	0	0	1	0	0	1	0	0	1	21	0.0193727	0.83651	16	0.0264026	0.95785	5	0.0107296	0.97063	1	0.047619	0.34498	1	0.0625	0.27725	1	0.0714286	0.22637	1	0.047619	0.34765	24	0.02	0.82187	7	0.0120898	0.99972	2	0.00367647	0.99982	0	0	1	0	0	1
chr12	q22	2	0.00134862	1	8	0.00713012	0.99974	3	0.00306122	1	5	0.00378788	1	24	0.00540541	1	40	0.0158983	1	23	0.00706388	1	0	0	1	1	0.00595238	0.96682	0	0	1	1	0.00490196	0.985	30	0.006035	1	43	0.0169225	1	32	0.00868385	1	1	0.00149701	0.99999	0	0	1
chr12	q23.1	2	0.00120048	1	9	0.0078329	0.99923	5	0.00424088	0.99995	6	0.0058651	0.99996	22	0.00343	1	71	0.0172038	1	14	0.00299658	1	0	0	1	1	0.00595238	0.96688	0	0	1	0	0	1	25	0.0037219	1	57	0.0145408	1	10	0.0020842	1	6	0.00749064	0.99496	4	0.00747664	0.97652
chr12	q23.2	3	0.00849858	0.92676	5	0.0159744	0.70195	1	0.00348432	0.99305	2	0.00651466	0.98569	24	0.0203908	0.77651	60	0.0351288	0.78818	17	0.0188889	0.72655	1	0.0181818	0.66993	0	0	1	0	0	1	1	0.0192308	0.65551	34	0.0249267	0.40175	53	0.0308498	0.82803	24	0.0210342	0.50708	0	0	1	0	0	1
chr12	q23.3	11	0.00431034	1	10	0.00484731	1	6	0.00315126	1	15	0.00682439	1	161	0.0188106	0.99837	122	0.0181629	1	97	0.0167791	0.99491	2	0.00486618	0.99746	5	0.0127226	0.89372	0	0	1	0	0	1	199	0.0206689	0.9766	125	0.0186372	1	112	0.0161943	0.9978	7	0.00626679	0.99965	1	0.00116959	1
chr12	q24.11	1	0.00138889	0.99999	9	0.0138249	0.86436	5	0.00840336	0.97459	5	0.00706215	0.99876	40	0.0109111	1	165	0.0537634	2e-05	40	0.0159172	0.97926	0	0	1	1	0.00884956	0.89906	0	0	1	1	0.00892857	0.89797	63	0.0148831	0.99998	144	0.0467229	0.00042	51	0.0171141	0.93516	2	0.00626959	0.9754	1	0.00384615	0.98647
chr12	q24.12	0	0	1	0	0	1	0	0	1	0	0	1	5	0.010352	0.9882	49	0.0745814	0	3	0.00534759	0.99963	0	0	1	0	0	1	0	0	1	0	0	1	12	0.0209424	0.70392	41	0.0709343	3e-05	11	0.0168196	0.79963	0	0	1	0	0	1
chr12	q24.13	0	0	1	6	0.0181269	0.59097	2	0.00754717	0.94163	3	0.0080429	0.98102	32	0.00924855	1	42	0.0146751	1	21	0.00880503	1	0	0	1	0	0	1	0	0	1	0	0	1	40	0.0101859	1	50	0.0179662	1	18	0.00632467	1	0	0	1	0	0	1
chr12	q24.21	0	0	1	1	0.00571429	0.96486	1	0.00694444	0.91598	1	0.00552486	0.97476	4	0.00788955	0.9976	6	0.0137931	0.99938	4	0.0118343	0.93033	0	0	1	0	0	1	0	0	1	0	0	1	1	0.00172117	1	4	0.00932401	0.99974	1	0.00266667	0.9997	0	0	1	0	0	1
chr12	q24.22	0	0	1	0	0	1	1	0.00552486	0.95579	1	0.004329	0.99139	49	0.0107621	1	36	0.0305085	0.93957	5	0.00379651	1	1	0.0217391	0.60387	0	0	1	0	0	1	1	0.0263158	0.53923	32	0.00657895	1	20	0.0171674	0.99989	8	0.00532978	1	1	0.00826446	0.88112	0	0	1
chr12	q24.23	9	0.00826446	0.99131	16	0.0164609	0.73833	5	0.00641849	0.99733	9	0.0095339	0.99644	201	0.0495684	0	299	0.0641081	0	146	0.0340326	0	6	0.0352941	0.12505	2	0.012987	0.81592	1	0.0075188	0.91195	4	0.0248447	0.41155	257	0.0562117	0	256	0.0552677	0	174	0.0358985	0	18	0.037037	0.00243	12	0.0296296	0.0388
chr12	q24.31	34	0.00802265	1	39	0.0102713	1	26	0.00811739	0.99999	30	0.00746826	1	217	0.0120408	1	516	0.0258867	1	155	0.0114526	1	6	0.00950872	0.9869	11	0.0180033	0.67679	3	0.00613497	0.99419	10	0.0158983	0.81855	276	0.0139648	1	436	0.0218678	1	181	0.0113231	1	29	0.0154502	0.77423	16	0.0109141	0.96858
chr12	q24.32	2	0.00318979	0.9996	2	0.0040568	0.99923	2	0.00472813	0.99444	1	0.00194553	0.99997	14	0.00630347	1	40	0.0152323	1	24	0.0105079	0.99993	0	0	1	0	0	1	0	0	1	1	0.0133333	0.78423	5	0.00199203	1	30	0.0111732	1	8	0.00301773	1	0	0	1	0	0	1
chr12	q24.33	6	0.00331858	1	11	0.00712435	0.99992	9	0.00676692	0.99966	13	0.00788357	1	71	0.00849587	1	243	0.0250541	1	68	0.0111439	1	1	0.0041841	0.99179	3	0.0135135	0.82338	0	0	1	1	0.00423729	0.99201	87	0.00957306	1	166	0.0176352	1	61	0.00879089	1	1	0.00135135	1	1	0.00163666	0.99996
chr13	p13
chr13	p12
chr13	p11.2
chr13	p11.1
chr13	q11	0	0	1	0	0	1	0	0	1	0	0	1	0	0	1	0	0	1	0	0	1	0	0	1	0	0	1	0	0	1	0	0	1	0	0	1	0	0	1	0	0	1	0	0	1	0	0	1
chr13	q12.11	1	0.00090009	1	6	0.00626305	0.99973	7	0.00790068	0.99354	9	0.0093361	0.99696	40	0.0149869	0.99903	131	0.0358511	0.81571	20	0.0095511	0.99999	0	0	1	0	0	1	1	0.00714286	0.924	0	0	1	28	0.00998573	1	99	0.0289982	0.97391	14	0.0059448	1	0	0	1	0	0	1
chr13	q12.12	3	0.00417827	0.99936	5	0.00734214	0.99615	3	0.00468019	0.99878	5	0.00646831	0.99933	30	0.0113165	0.99999	67	0.0600358	0.00034	10	0.00593472	1	3	0.0306122	0.30939	4	0.038835	0.15179	2	0.0222222	0.48987	2	0.02	0.60449	23	0.00744578	1	52	0.0475755	0.01608	8	0.00416017	1	3	0.00974026	0.90811	2	0.00823045	0.91068
chr13	q12.13	2	0.00190658	1	5	0.00555556	0.99983	4	0.00505051	0.99947	8	0.00914286	0.99656	35	0.0129199	0.99996	78	0.0344523	0.86083	23	0.0120989	0.99916	1	0.00555556	0.97385	0	0	1	0	0	1	1	0.00684932	0.94881	51	0.015702	0.99919	68	0.0309231	0.85283	23	0.00996102	0.99998	1	0.0021645	0.99971	0	0	1
chr13	q12.2	0	0	1	0	0	1	0	0	1	0	0	1	10	0.00856898	0.99993	44	0.0261438	0.9981	4	0.00533333	0.99995	1	0.03125	0.47464	0	0	1	0	0	1	0	0	1	11	0.00882825	1	31	0.0189487	0.99996	13	0.0150115	0.91198	0	0	1	0	0	1
chr13	q12.3	4	0.00430108	0.99979	1	0.00135135	1	2	0.00300752	0.99985	8	0.01	0.99128	57	0.0172414	0.99379	198	0.0577428	0	44	0.0200364	0.68598	0	0	1	1	0.00813008	0.91567	0	0	1	0	0	1	83	0.0206828	0.90357	141	0.0406574	0.03449	38	0.0144983	0.9927	2	0.0045045	0.99626	1	0.00310559	0.99502
chr13	q13.1	37	0.0302782	0.0003	26	0.0264496	0.05437	25	0.0287687	0.00965	26	0.0274262	0.07143	17	0.00668502	1	44	0.0146179	1	10	0.00519481	1	5	0.026738	0.31786	5	0.0359712	0.14617	4	0.028169	0.25886	2	0.0163934	0.70903	18	0.00649351	1	34	0.0118715	1	8	0.00397022	1	19	0.037182	0.00213	12	0.0319149	0.02436
chr13	q13.2	0	0	1	0	0	1	0	0	1	0	0	1	0	0	1	0	0	1	0	0	1	0	0	1	0	0	1	0	0	1	0	0	1	0	0	1	0	0	1	0	0	1	0	0	1	0	0	1
chr13	q13.3	4	0.00428725	0.9998	3	0.00381194	0.99996	4	0.00552486	0.99843	6	0.00769231	0.99838	28	0.0104167	1	59	0.0196013	1	21	0.00975836	0.99999	1	0.00584795	0.96802	2	0.0136986	0.79119	0	0	1	0	0	1	25	0.00861178	1	53	0.0188411	1	30	0.0129143	0.99835	1	0.00208768	0.99982	2	0.00569801	0.98049
chr13	q14.11	9	0.00801425	0.99381	12	0.0124224	0.94949	8	0.00855615	0.98942	14	0.0145985	0.91232	151	0.0235827	0.46953	146	0.0350793	0.89135	66	0.018232	0.9154	1	0.00621118	0.96037	1	0.00735294	0.93571	0	0	1	1	0.00675676	0.9512	157	0.0219765	0.83265	93	0.0235264	1	77	0.0179445	0.91855	7	0.0141414	0.76079	1	0.00253807	0.99856
chr13	q14.12	0	0	1	0	0	1	0	0	1	0	0	1	0	0	1	0	0	1	0	0	1	0	0	1	0	0	1	0	0	1	0	0	1	3	0.023622	0.57912	0	0	1	0	0	1	0	0	1	0	0	1
chr13	q14.13	0	0	1	2	0.00938967	0.91099	0	0	1	0	0	1	15	0.00590551	1	53	0.027376	0.99696	11	0.00823353	0.99988	0	0	1	0	0	1	0	0	1	0	0	1	12	0.00436205	1	45	0.0235356	0.9981	9	0.00613079	1	0	0	1	0	0	1
chr13	q14.2	15	0.0111193	0.95046	13	0.0109428	0.98801	13	0.0119595	0.92877	15	0.0128096	0.97761	81	0.0256898	0.21295	67	0.0243194	0.99998	51	0.0205314	0.62983	4	0.0173913	0.67581	1	0.00571429	0.97142	1	0.00598802	0.954	2	0.0102564	0.90777	74	0.0209572	0.86487	61	0.0223116	0.99997	54	0.0181452	0.86297	9	0.0136364	0.81601	5	0.00943396	0.93659
chr13	q14.3	1	0.00223214	0.99931	0	0	1	0	0	1	0	0	1	37	0.0130927	1	12	0.00846262	1	9	0.00579151	1	0	0	1	0	0	1	0	0	1	0	0	1	47	0.0134056	1	21	0.013076	1	13	0.00646766	1	0	0	1	0	0	1
chr13	q21.1	0	0	1	0	0	1	0	0	1	0	0	1	0	0	1	4	0.0555556	0.30135	1	0.0178571	0.69843	0	0	1	0	0	1	0	0	1	0	0	1	0	0	1	1	0.0126582	0.93906	0	0	1	0	0	1	0	0	1
chr13	q21.2	0	0	1	0	0	1	0	0	1	0	0	1	1	0.00393701	0.99741	0	0	1	0	0	1	0	0	1	0	0	1	0	0	1	0	0	1	1	0.00421941	0.99667	0	0	1	1	0.00900901	0.90173	0	0	1	0	0	1
chr13	q21.31	0	0	1	0	0	1	0	0	1	0	0	1										0	0	1	0	0	1	0	0	1	0	0	1										0	0	1	0	0	1
chr13	q21.32	19	0.00157103	1	26	0.00285746	1	34	0.00355686	1	21	0.00269784	1	17	0.00823643	1	104	0.0212418	1	20	0.00232207	1	3	0.00185874	1	3	0.00221893	1	5	0.00332447	1	2	0.00261438	0.99999	14	0.0061674	1	83	0.0191421	1	15	0.00160927	1	21	0.00365154	1	13	0.00353838	1
chr13	q21.33	0	0	1	0	0	1	0	0	1	0	0	1	2	0.031746	0.43747	1	0.02	0.85865	2	0.0392157	0.29919	0	0	1	0	0	1	0	0	1	0	0	1	0	0	1	0	0	1	0	0	1	0	0	1	0	0	1
chr13	q22.1	0	0	1	1	0.00389105	0.99206	0	0	1	0	0	1	3	0.00423729	0.99997	3	0.00659341	1	1	0.00218341	0.99996	1	0.0181818	0.66773	0	0	1	0	0	1	0	0	1	5	0.00632911	0.99996	3	0.00614754	0.99999	2	0.00352113	0.99987	0	0	1	0	0	1
chr13	q22.2	0	0	1	1	0.00746269	0.92139	1	0.008	0.88298	1	0.00719424	0.94008	2	0.00276243	1	9	0.0164234	0.99917	2	0.00600601	0.99401	0	0	1	0	0	1	0	0	1	0	0	1	2	0.00218818	1	4	0.00754717	0.99998	3	0.00707547	0.99322	0	0	1	0	0	1
chr13	q22.3	2	0.00569801	0.97775	1	0.00342466	0.99625	0	0	1	2	0.00706714	0.97776	8	0.0108254	0.99571	5	0.0147929	0.99666	9	0.0145161	0.91252	1	0.0178571	0.67606	2	0.0363636	0.29792	0	0	1	0	0	1	4	0.00492611	1	8	0.0217391	0.94281	2	0.00285714	1	2	0.0138889	0.71932	1	0.00869565	0.85191
chr13	q31.1	21	0.0245614	0.04061	11	0.0168971	0.68191	17	0.0275081	0.04061	2	0.00298507	0.99999	26	0.00722423	1	32	0.0163099	1	17	0.00763702	1	4	0.0327869	0.22389	3	0.0291262	0.33824	0	0	1	0	0	1	34	0.00857719	1	26	0.0129611	1	19	0.00845196	1	14	0.0362694	0.00899	8	0.0313725	0.06173
chr13	q31.2	0	0	1	0	0	1	0	0	1	0	0	1	1	0.00543478	0.98756	9	0.0381356	0.56312	0	0	1	0	0	1	0	0	1	0	0	1	0	0	1	0	0	1	8	0.0358744	0.51311	0	0	1	1	0.0227273	0.53793	0	0	1
chr13	q31.3	0	0	1	0	0	1	0	0	1	0	0	1	0	0	1	3	0.0192308	0.94246	0	0	1	0	0	1	0	0	1	0	0	1	0	0	1	1	0.00884956	0.93147	3	0.0252101	0.78643	0	0	1	0	0	1	0	0	1
chr13	q32.1	1	0.0013947	0.99999	1	0.00178253	0.99997	1	0.0020284	0.99974	5	0.00847458	0.99177	22	0.0049162	1	78	0.0265849	0.99978	17	0.00763016	1	3	0.0272727	0.37531	3	0.0285714	0.3514	2	0.0212766	0.5151	2	0.0217391	0.55581	14	0.00279107	1	37	0.0135036	1	12	0.00454201	1	0	0	1	0	0	1
chr13	q32.2	2	0.00159744	1	3	0.00330396	0.99999	3	0.00337079	1	6	0.00535236	1	13	0.00457585	1	30	0.0184843	0.99999	19	0.00994244	0.99994	0	0	1	0	0	1	0	0	1	0	0	1	21	0.00614394	1	32	0.0177877	0.99999	16	0.00649351	1	1	0.00162075	0.99999	2	0.00424628	0.99629
chr13	q32.3	1	0.00171821	0.99992	3	0.00594059	0.99581	3	0.00659341	0.98458	2	0.00414079	0.99937	8	0.00536913	1	31	0.0128845	1	5	0.00414938	1	0	0	1	1	0.0133333	0.77929	0	0	1	0	0	1	16	0.00933489	0.99999	19	0.00872761	1	12	0.00834492	0.99994	1	0.00367647	0.99217	0	0	1
chr13	q33.1	10	0.00286287	1	9	0.00400534	1	7	0.00316027	1	12	0.00610376	1	8	0.00176095	1	261	0.0438655	0.02039	25	0.00285845	1	1	0.00206186	0.99994	1	0.00298507	0.99889	1	0.00263158	0.99909	1	0.00473934	0.98712	23	0.00462684	1	243	0.0432846	0.00042	31	0.00359046	1	3	0.00197239	1	1	0.00105152	1
chr13	q33.2	0	0	1	0	0	1	0	0	1	0	0	1	0	0	1	0	0	1	0	0	1	0	0	1	0	0	1	0	0	1	0	0	1	0	0	1	0	0	1	0	0	1	0	0	1	0	0	1
chr13	q33.3	6	0.00158103	1	4	0.00161812	1	4	0.00159936	1	8	0.00479616	1	5	0.00526316	1	174	0.037037	0.72176	20	0.00482742	1	1	0.0016	1	1	0.00193798	0.99999	1	0.00168919	1	0	0	1	4	0.0039604	1	153	0.0335526	0.68515	14	0.00316456	1	9	0.00544794	0.99999	6	0.00634921	0.9983
chr13	q34	12	0.00344927	1	22	0.00716146	1	12	0.00438276	1	30	0.00988468	1	127	0.0115518	1	270	0.0272672	1	132	0.0154893	0.99998	4	0.00711744	0.99623	4	0.00770713	0.99263	1	0.0020284	0.9999	0	0	1	170	0.0134611	1	244	0.025539	1	138	0.0147467	1	4	0.0026738	1	5	0.00442478	0.99994
chr14	p13
chr14	p12
chr14	p11.2
chr14	p11.1
chr14	q11.1	0	0	1	0	0	1	0	0	1	0	0	1										0	0	1	0	0	1	0	0	1	0	0	1										0	0	1	0	0	1
chr14	q11.2	12	0.00403226	1	20	0.00755287	1	16	0.0069535	0.99999	18	0.00707825	1	138	0.0128888	1	359	0.0374348	0.72827	109	0.017592	0.9844	3	0.00680272	0.99345	6	0.0160428	0.75773	2	0.00615385	0.98229	3	0.00802139	0.98172	189	0.0157238	1	347	0.0350611	0.44338	122	0.0164954	0.99683	7	0.00541796	0.99998	9	0.00831025	0.99291
chr14	q12	1	0.000656168	1	15	0.0110132	0.99108	7	0.00602929	0.99974	10	0.00757576	0.99986	94	0.0144128	1	104	0.015907	1	40	0.0112233	1	3	0.0130435	0.83819	3	0.0157895	0.73594	2	0.0118343	0.81544	2	0.0097561	0.92046	127	0.0167723	0.99997	94	0.0144393	1	48	0.0115858	1	2	0.00296296	0.99986	3	0.0052356	0.99603
chr14	q13.1	0	0	1	1	0.00282486	0.9987	3	0.00828729	0.94641	3	0.00949367	0.95387	4	0.0038835	1	163	0.055049	0	7	0.00441919	1	0	0	1	0	0	1	0	0	1	0	0	1	7	0.00629496	1	131	0.0462898	0.00082	6	0.00303337	1	1	0.00502513	0.96908	1	0.00657895	0.92154
chr14	q13.2	0	0	1	5	0.0115207	0.91121	2	0.00511509	0.9907	5	0.0117925	0.92808	8	0.00888889	0.99966	26	0.0285088	0.95738	7	0.0107858	0.98429	0	0	1	0	0	1	0	0	1	0	0	1	5	0.00511247	1	9	0.0107656	0.99999	8	0.0107672	0.98669	1	0.00497512	0.97151	1	0.00625	0.93091
chr14	q13.3	0	0	1	0	0	1	0	0	1	0	0	1	0	0	1	0	0	1	0	0	1	0	0	1	0	0	1	0	0	1	0	0	1	0	0	1	0	0	1	0	0	1	0	0	1	0	0	1
chr14	q21.1	2	0.00284495	0.99988	2	0.00339559	0.99987	2	0.00414938	0.99776	5	0.00821018	0.99408	5	0.00343643	1	41	0.0178649	1	21	0.0113636	0.9996	0	0	1	0	0	1	0	0	1	0	0	1	8	0.00469208	1	28	0.0115942	1	13	0.00614948	1	1	0.00384615	0.98949	1	0.00497512	0.96518
chr14	q21.2	0	0	1	0	0	1	0	0	1	0	0	1	0	0	1	0	0	1	1	0.0322581	0.48689	0	0	1	0	0	1	0	0	1	0	0	1	1	0.0227273	0.64854	0	0	1	0	0	1	0	0	1	0	0	1
chr14	q21.3	0	0	1	2	0.004662	0.99729	1	0.00249377	0.99919	4	0.00847458	0.9857	44	0.0147899	0.99965	191	0.0398664	0.33435	15	0.00558659	1	2	0.0222222	0.53873	1	0.0136986	0.77205	0	0	1	1	0.0131579	0.79056	48	0.013913	0.99998	215	0.042752	0.00155	26	0.00783133	1	1	0.00387597	0.98946	0	0	1
chr14	q22.1	5	0.00254712	1	10	0.00655738	0.99998	5	0.00363372	1	9	0.00576184	1	23	0.00481575	1	222	0.05311	0	14	0.00373832	1	2	0.00600601	0.99034	2	0.00714286	0.97665	1	0.00348432	0.99517	2	0.0070922	0.97915	28	0.00501074	1	195	0.043488	0.00102	19	0.00423446	1	1	0.00114679	1	0	0	1
chr14	q22.2	0	0	1	0	0	1	0	0	1	1	0.00574713	0.97058	7	0.00889454	0.9993	27	0.0359521	0.67342	3	0.00585938	0.99875	0	0	1	0	0	1	0	0	1	0	0	1	8	0.00963855	0.99927	17	0.0235457	0.96592	4	0.00722022	0.99699	0	0	1	0	0	1
chr14	q22.3	4	0.00643087	0.99119	5	0.010142	0.95569	1	0.00209205	0.99976	1	0.00196078	0.99996	28	0.0119812	0.99993	92	0.0513966	0.00418	26	0.0159607	0.95039	1	0.0106383	0.84979	0	0	1	0	0	1	2	0.0215054	0.56239	38	0.0147344	0.99951	84	0.0491228	0.00128	25	0.0132345	0.99479	2	0.00706714	0.95945	2	0.0097561	0.85308
chr14	q23.1	2	0.00122775	1	7	0.00562249	0.99999	6	0.0047356	0.99999	6	0.00421348	1	30	0.00547845	1	69	0.0209218	1	26	0.00575986	1	3	0.0123967	0.86188	1	0.00423729	0.99188	1	0.00411523	0.98867	1	0.00440529	0.9903	51	0.00837163	1	63	0.0199241	1	24	0.00474402	1	2	0.00280505	0.99995	3	0.00609756	0.98808
chr14	q23.2	1	0.0020284	0.99967	2	0.0057971	0.98857	1	0.00330033	0.99468	3	0.00742574	0.98825	13	0.00670103	1	19	0.0289634	0.92175	6	0.00460829	1	0	0	1	0	0	1	0	0	1	0	0	1	20	0.00877193	1	9	0.0134128	0.99981	13	0.00806452	0.99997	1	0.00462963	0.97823	1	0.00613497	0.93419
chr14	q23.3	3	0.00184275	1	16	0.0108475	0.99447	12	0.0102041	0.98073	19	0.0130226	0.98389	138	0.0269584	0.05321	188	0.0473194	0.00297	68	0.0212566	0.53121	1	0.00390625	0.99432	0	0	1	0	0	1	0	0	1	168	0.0274914	0.02766	195	0.0473531	3e-05	99	0.0237353	0.10304	5	0.00792393	0.98589	3	0.00544465	0.99433
chr14	q24.1	5	0.00413223	0.99997	11	0.00945017	0.99617	6	0.00582524	0.99963	14	0.0121422	0.98479	130	0.0247808	0.26444	258	0.0688551	0	106	0.0313609	0.00014	1	0.00568182	0.96988	1	0.00561798	0.97276	0	0	1	2	0.010989	0.88639	131	0.0222789	0.76251	241	0.0636724	0	91	0.0232975	0.15143	0	0	1	0	0	1
chr14	q24.2	2	0.001638	1	1	0.00106724	1	0	0	1	0	0	1	30	0.00581508	1	100	0.0218531	1	12	0.00362647	1	0	0	1	0	0	1	0	0	1	1	0.00609756	0.9649	33	0.00552764	1	90	0.0205198	1	11	0.00277988	1	1	0.00182149	0.99995	1	0.00242718	0.99889
chr14	q24.3	8	0.00196512	1	18	0.00514727	1	20	0.00667557	1	24	0.00666852	1	336	0.0181347	1	389	0.0293452	1	114	0.0108139	1	1	0.00164745	1	0	0	1	0	0	1	2	0.003663	0.99988	395	0.0182794	1	365	0.0266891	1	136	0.0110894	1	1	0.00059988	1	4	0.00291121	1
chr14	q31.1	3	0.00185071	1	2	0.00156128	1	6	0.00495868	0.99995	3	0.00375469	0.99998	10	0.0106952	0.99821	164	0.05208	9e-05	7	0.00284553	1	2	0.00722022	0.97537	1	0.00403226	0.99362	0	0	1	0	0	1	13	0.0121043	0.99773	158	0.0554775	0	14	0.00542425	1	0	0	1	1	0.00192678	0.99985
chr14	q31.2	0	0	1	0	0	1	0	0	1	0	0	1				0	0	1				0	0	1	0	0	1	0	0	1	0	0	1				0	0	1				0	0	1	0	0	1
chr14	q31.3	1	0.000550055	1	6	0.00438917	1	4	0.00324412	0.99999	7	0.00543901	1	14	0.00472175	1	76	0.0277271	0.99936	26	0.00507317	1	1	0.00425532	0.9909	0	0	1	1	0.00458716	0.9816	0	0	1	15	0.004329	1	61	0.0218403	0.99997	17	0.00291295	1	1	0.00128866	1	1	0.00192308	0.99982
chr14	q32.11	27	0.0703125	0	30	0.096463	0	26	0.0902778	0	40	0.139373	0	91	0.0252708	0.24095	96	0.0629096	1e-05	59	0.0401361	1e-05	2	0.0322581	0.35029	3	0.0555556	0.09149	1	0.0196078	0.6071	4	0.0909091	0.01211	87	0.0208283	0.89483	117	0.0740506	0	68	0.0389239	0	7	0.0411765	0.03063	6	0.0451128	0.0243
chr14	q32.12	11	0.00530376	1	18	0.0106635	0.99701	13	0.00862641	0.99812	16	0.00960384	0.9997	76	0.0134871	1	292	0.0390322	0.42896	53	0.0100455	1	0	0	1	1	0.0037594	0.99554	0	0	1	1	0.00421941	0.99237	80	0.0130293	1	226	0.0302949	0.9856	64	0.0103043	1	6	0.00683371	0.99799	6	0.00863309	0.9723
chr14	q32.13	58	0.214815	0	47	0.197479	0	48	0.217195	0	49	0.221719	0	82	0.037963	2e-05	38	0.0320135	0.89623	41	0.0492788	0	5	0.113636	0.00192	2	0.0555556	0.16131	2	0.0540541	0.14559	4	0.1	0.00828	74	0.0302411	0.02079	37	0.0313294	0.76101	42	0.0434783	0	22	0.192982	0	16	0.179775	0
chr14	q32.2	1453	0.426225	0	1232	0.41692	0	1064	0.405025	0	1122	0.387699	0	3589	0.296734	0	3847	0.418607	0	3558	0.448167	0	262	0.474638	0	253	0.506	0	205	0.48926	0	197	0.421842	0	4011	0.295818	0	3776	0.412994	0	3786	0.430325	0	555	0.394737	0	408	0.373285	0
chr14	q32.31	385	0.339207	0	250	0.270856	0	245	0.303594	0	196	0.218994	0	562	0.170717	0	698	0.185244	0	615	0.227021	0	54	0.298343	0	37	0.228395	0	41	0.312977	0	24	0.141176	0	571	0.167351	0	658	0.183389	0	653	0.215725	0	197	0.387033	0	128	0.298368	0
chr14	q32.32	3	0.00459418	0.99857	5	0.00894454	0.9806	3	0.00557621	0.99506	6	0.010582	0.97093	85	0.0274017	0.07936	216	0.0666461	0	35	0.0158802	0.97247	0	0	1	0	0	1	0	0	1	1	0.010989	0.84675	94	0.0288255	0.03289	175	0.0578895	0	47	0.0189899	0.75879	0	0	1	0	0	1
chr14	q32.33	8	0.00307574	1	18	0.0084666	0.99997	11	0.00620417	1	30	0.0127497	0.99732	118	0.0160741	0.99998	238	0.0289608	1	116	0.0214537	0.49193	5	0.0145349	0.81734	4	0.0125392	0.88155	3	0.0104895	0.89443	7	0.0204678	0.53835	169	0.0213654	0.91634	177	0.0222083	1	107	0.0179079	0.95098	9	0.00837989	0.99607	3	0.00331858	0.99997
chr15	p13
chr15	p12
chr15	p11.2
chr15	p11.1
chr15	q11.1	0	0	1	0	0	1	0	0	1	0	0	1	14	0.378378	0	0	0	1	0	0	1	0	0	1	0	0	1	0	0	1	0	0	1	17	0.346939	0	0	0	1	0	0	1	0	0	1	0	0	1
chr15	q11.2	4023	0.838474	0	3074	0.794315	0	2628	0.799513	0	2810	0.790436	0	6509	0.785826	0	5446	0.716485	0	6016	0.817169	0	625	0.841184	0	525	0.832013	0	529	0.868637	0	424	0.745167	0	6889	0.774567	0	5296	0.73362	0	6482	0.800445	0	1871	0.861815	0	1338	0.81486	0
chr15	q12	0	0	1	2	0.0102564	0.88437	0	0	1	0	0	1	18	0.0211516	0.6986	44	0.0243902	0.99974	2	0.0028777	0.99999	0	0	1	0	0	1	0	0	1	0	0	1	14	0.0142132	0.9857	24	0.0132304	1	6	0.00729927	0.99944	0	0	1	0	0	1
chr15	q13.1	0	0	1	1	0.00775194	0.91145	2	0.0175439	0.58235	1	0.00840336	0.91037	19	0.015561	0.97775	16	0.013104	1	7	0.00702106	0.99992	0	0	1	0	0	1	0	0	1	0	0	1	21	0.0130841	0.99899	7	0.00555997	1	10	0.00775194	0.99991	0	0	1	0	0	1
chr15	q13.2	0	0	1	1	0.0196078	0.61823	1	0.0217391	0.54687	1	0.0212766	0.61382	1	0.0104167	0.89716	3	0.0508475	0.40129	2	0.0285714	0.44319	1	0.0909091	0.19837	1	0.1	0.18304	1	0.142857	0.1195	1	0.111111	0.16842	3	0.0288462	0.44845	0	0	1	3	0.0384615	0.22086	0	0	1	0	0	1
chr15	q13.3	6	0.00394218	0.99999	11	0.00873016	0.99889	7	0.00719424	0.99714	14	0.010989	0.99551	26	0.0089717	1	98	0.0241201	1	30	0.0078329	1	2	0.00869565	0.94547	2	0.0106952	0.88915	1	0.00571429	0.9598	2	0.00995025	0.91463	27	0.00851466	1	67	0.0175623	1	29	0.00634712	1	5	0.00765697	0.98841	4	0.00766284	0.97272
chr15	q14	3	0.00274977	1	10	0.0113122	0.96986	9	0.0113924	0.92363	9	0.0100897	0.9925	37	0.00475762	1	68	0.0243728	1	15	0.00711238	1	1	0.00636943	0.95767	1	0.00740741	0.93359	1	0.0070922	0.92535	0	0	1	45	0.00545984	1	67	0.0247415	0.99885	19	0.00807137	1	3	0.00683371	0.98266	1	0.00284091	0.99673
chr15	q15.1	6	0.00334635	1	27	0.0169173	0.73613	16	0.0114286	0.96597	25	0.01468	0.95877	150	0.0180658	0.99968	293	0.0293117	1	97	0.019087	0.88098	6	0.0233463	0.40657	4	0.0172414	0.68622	1	0.00487805	0.97681	5	0.0184502	0.64104	138	0.0147012	1	237	0.0234167	1	70	0.0114792	1	1	0.00139082	0.99998	1	0.00151976	0.99998
chr15	q15.2	1	0.00411523	0.98133	2	0.0108108	0.86463	2	0.0110497	0.81802	2	0.00961538	0.92274	1	0.000900901	1	20	0.015625	1	6	0.00858369	0.99732	0	0	1	0	0	1	0	0	1	0	0	1	7	0.00533537	1	15	0.0116279	1	3	0.00357143	0.99998	0	0	1	0	0	1
chr15	q15.3	8	0.0122511	0.82978	15	0.023511	0.22933	9	0.0168224	0.56823	15	0.0247934	0.2377	55	0.0308469	0.02616	62	0.0304071	0.97948	47	0.0358779	0.00046	3	0.0309278	0.30499	3	0.0365854	0.2231	0	0	1	0	0	1	46	0.0232676	0.56476	56	0.0266286	0.98497	70	0.049505	0	2	0.00671141	0.96676	5	0.0185185	0.45824
chr15	q21.1	13	0.0123457	0.8689	19	0.0206074	0.37741	9	0.011658	0.90968	19	0.0213723	0.42384	54	0.014946	0.99987	87	0.0412127	0.28154	38	0.0166302	0.95333	1	0.00571429	0.96947	1	0.00653595	0.95369	2	0.0153846	0.68465	5	0.0326797	0.19851	67	0.0158918	0.99978	82	0.0369536	0.30217	50	0.0183891	0.83035	6	0.0132743	0.80174	3	0.00821918	0.93984
chr15	q21.2	14	0.00638978	1	13	0.00658561	1	19	0.0114183	0.97581	21	0.0117253	0.99744	188	0.0264938	0.04716	530	0.0756602	0	82	0.0198068	0.76867	4	0.013289	0.84915	4	0.0148148	0.78868	4	0.0155642	0.69004	1	0.00378788	0.99582	281	0.0361787	0	382	0.0559871	0	132	0.0268293	0.00253	2	0.00221976	0.99999	3	0.00423729	0.99934
chr15	q21.3	2	0.00196464	0.99999	8	0.00946746	0.98994	7	0.00928382	0.97442	7	0.00845411	0.99759	22	0.00560795	1	36	0.0134831	1	16	0.00623296	1	1	0.00704225	0.94198	1	0.00847458	0.90825	0	0	1	1	0.00813008	0.91974	28	0.00583698	1	32	0.0115232	1	15	0.00484496	1	2	0.00392927	0.99863	0	0	1
chr15	q22.1	0	0	1	0	0	1	0	0	1	0	0	1	1	0.00238663	0.99994	7	0.0190217	0.98874	1	0.00327869	0.99881	0	0	1	0	0	1	1	0.0357143	0.40181	0	0	1	1	0.00210084	1	11	0.031339	0.67717	2	0.00526316	0.99686	0	0	1	0	0	1
chr15	q22.2	5	0.00211506	1	12	0.00647948	1	3	0.00165837	1	7	0.00380435	1	54	0.00823799	1	354	0.0410959	0.12012	30	0.00619195	1	1	0.00311526	0.9986	0	0	1	0	0	1	0	0	1	52	0.00695466	1	288	0.0340144	0.65604	30	0.00515375	1	0	0	1	2	0.00293255	0.99981
chr15	q22.31	4	0.00342466	1	7	0.00695134	0.99955	6	0.00638298	0.99883	8	0.00767018	0.99957	36	0.00854904	1	59	0.011753	1	37	0.0115625	0.99999	0	0	1	1	0.00793651	0.92056	0	0	1	0	0	1	50	0.0106678	1	49	0.0100245	1	34	0.00934323	1	1	0.00185185	0.99993	0	0	1
chr15	q22.32													0	0	1	0	0	1	0	0	1													0	0	1	0	0	1	0	0	1
chr15	q22.33	1	0.00234742	0.99892	0	0	1	1	0.00280112	0.99804	1	0.00265957	0.99964	13	0.0106209	0.99967	13	0.0125241	1	8	0.00932401	0.9978	0	0	1	0	0	1	0	0	1	0	0	1	25	0.0170882	0.96375	15	0.0139795	0.99999	7	0.00645756	0.99997	0	0	1	0	0	1
chr15	q23	0	0	1	5	0.00469043	0.99998	5	0.00558659	0.99935	9	0.00833333	0.9994	38	0.0111111	1	45	0.0132353	1	18	0.00794351	1	2	0.0106383	0.88983	0	0	1	0	0	1	2	0.0114943	0.86749	38	0.00909091	1	39	0.0115521	1	37	0.0138733	0.99692	3	0.00535714	0.99697	5	0.0111111	0.86351
chr15	q24.1	38	0.039749	0	35	0.0413712	0	21	0.0299145	0.01085	48	0.0612245	0	139	0.0424039	0	162	0.0448505	0.03072	125	0.0473664	0	7	0.0522388	0.01762	5	0.0406504	0.09927	6	0.0517241	0.01981	7	0.057377	0.01268	156	0.0428807	0	147	0.0417851	0.0147	133	0.0440835	0	17	0.0437018	0.00057	12	0.0427046	0.00279
chr15	q24.2	34	0.0931507	0	26	0.0714286	0	16	0.0536913	5e-05	23	0.0690691	0	14	0.00657277	1	141	0.0457941	0.02382	27	0.0146262	0.98508	5	0.0819672	0.00776	4	0.0615385	0.04104	5	0.108696	0.00144	6	0.09375	0.00211	27	0.0114117	1	113	0.0391139	0.11234	23	0.0113693	0.99965	15	0.0892857	0	14	0.0843373	0
chr15	q24.3	4	0.00438596	0.99974	3	0.0035503	0.99997	2	0.00284091	0.99994	7	0.00783875	0.99894	60	0.0259965	0.22009	95	0.048793	0.01319	43	0.0245434	0.19726	1	0.00840336	0.9087	0	0	1	0	0	1	0	0	1	82	0.0295283	0.02676	102	0.0476413	0.00101	63	0.0284168	0.00986	1	0.00268817	0.99878	0	0	1
chr15	q25.1	10	0.00670691	0.99972	17	0.0124178	0.97265	10	0.00856164	0.99532	11	0.00913621	0.99912	192	0.0248094	0.2135	167	0.0348279	0.92006	81	0.0241647	0.14426	6	0.0241935	0.37368	2	0.00896861	0.93899	2	0.010989	0.84677	5	0.0219298	0.49179	230	0.027248	0.01694	131	0.0277542	0.99716	102	0.0263839	0.01069	11	0.0166667	0.60032	1	0.00194553	0.99984
chr15	q25.2	12	0.03	0.0321	10	0.0294118	0.1113	6	0.0201342	0.39822	5	0.0148368	0.81072	21	0.00794552	1	150	0.0432152	0.08747	42	0.0120968	0.99999	0	0	1	0	0	1	0	0	1	1	0.0212766	0.61435	33	0.0117021	1	101	0.031791	0.83044	44	0.0121917	0.99995	7	0.0364583	0.05244	2	0.0152672	0.6389
chr15	q25.3	0	0	1	2	0.00157853	1	2	0.00171674	1	3	0.00203114	1	31	0.00489964	1	54	0.0139535	1	26	0.00686378	1	2	0.0107527	0.88727	2	0.010989	0.88017	1	0.00621118	0.94716	2	0.0102041	0.90822	40	0.00607626	1	37	0.0101287	1	20	0.0047619	1	0	0	1	2	0.00327869	0.99958
chr15	q26.1	4	0.00182482	1	7	0.00337512	1	4	0.00228702	1	14	0.00666667	1	120	0.0104739	1	423	0.0284695	1	111	0.0116328	1	5	0.0134771	0.86219	4	0.011396	0.9215	0	0	1	2	0.0058309	0.99298	160	0.0125313	1	381	0.0260424	1	160	0.0150574	1	3	0.00298805	0.99999	3	0.0035503	0.9999
chr15	q26.2	0	0	1	0	0	1	0	0	1	0	0	1	0	0	1	7	0.0813953	0.04877	0	0	1	0	0	1	0	0	1	0	0	1	0	0	1	0	0	1	2	0.0266667	0.73863	0	0	1	0	0	1	0	0	1
chr15	q26.3	15	0.00716332	0.99986	29	0.0151674	0.89809	18	0.0108303	0.98574	30	0.015083	0.95699	125	0.018166	0.99872	222	0.0302576	0.99993	104	0.0181216	0.96173	2	0.00615385	0.98908	2	0.00623053	0.98823	1	0.00343643	0.99562	2	0.0060423	0.99126	102	0.0130119	1	207	0.0273918	0.99986	99	0.0146645	0.99992	5	0.00568182	0.99939	2	0.00284091	0.9999
chr16	p13.3	98	0.00959655	1	102	0.0118881	1	76	0.0101536	1	141	0.0170558	0.97982	866	0.0237234	0.34283	2988	0.0390926	0.23817	485	0.0150916	1	18	0.0114358	0.99635	14	0.0104322	0.99773	9	0.00734095	0.99961	19	0.0155102	0.90467	942	0.0227707	0.88143	2715	0.0358137	0.05769	540	0.0146171	1	56	0.0124611	0.99717	44	0.012363	0.98052
chr16	p13.2	2	0.000863558	1	11	0.0052108	1	12	0.00641368	0.99999	11	0.00601422	1	207	0.0398307	0	156	0.0220028	1	100	0.017646	0.97805	1	0.00258398	0.9997	1	0.00293255	0.99892	1	0.00337838	0.9959	1	0.00314465	0.99847	261	0.0422398	0	116	0.0162511	1	107	0.0168584	0.9902	3	0.00270514	1	1	0.00119048	1
chr16	p13.13	1	0.00108225	0.99999	3	0.00353357	0.99999	2	0.00268456	0.99998	4	0.00487805	0.99993	79	0.0230724	0.56619	91	0.0224138	1	46	0.0201843	0.67179	1	0.0075188	0.93097	0	0	1	0	0	1	0	0	1	90	0.0234497	0.54701	55	0.0136918	1	43	0.0164499	0.9534	1	0.00224215	0.99961	1	0.00293255	0.9965
chr16	p13.12	0	0	1	1	0.015625	0.70569	1	0.0217391	0.54705	1	0.0169492	0.69893	15	0.00381777	1	43	0.0154067	1	12	0.00456969	1	0	0	1	1	0.0833333	0.21381	0	0	1	0	0	1	30	0.00649351	1	39	0.0140998	1	12	0.00388224	1	0	0	1	0	0	1
chr16	p13.11	1	0.00218341	0.99953	4	0.0103359	0.93385	3	0.00808625	0.95406	7	0.0174129	0.69988	58	0.0358025	0.0012	62	0.0444126	0.14407	28	0.0236887	0.31815	0	0	1	0	0	1	0	0	1	0	0	1	61	0.031234	0.01965	74	0.0512821	0.0009	31	0.0208614	0.52114	1	0.00492611	0.97107	0	0	1
chr16	p12.3	2	0.00165426	1	5	0.00474834	0.99998	1	0.000985222	1	6	0.00543971	0.99999	61	0.0139844	1	371	0.099758	0	31	0.0122675	0.99984	1	0.005	0.98257	1	0.00568182	0.97214	1	0.00740741	0.91626	3	0.0157895	0.74033	46	0.00920921	1	421	0.111435	0	30	0.00969932	1	1	0.00184162	0.99995	1	0.00218818	0.99948
chr16	p12.2	25	0.026096	0.01515	16	0.0199501	0.44137	18	0.0240642	0.09577	10	0.0120773	0.96936	45	0.0175234	0.98299	70	0.020438	1	23	0.0123457	0.99874	9	0.0559006	0.00562	3	0.02	0.57651	5	0.0393701	0.08313	4	0.0242424	0.42802	37	0.0130465	0.99995	65	0.0192194	1	15	0.00713267	1	16	0.0380048	0.0036	11	0.0331325	0.02282
chr16	p12.1	4	0.003663	0.99997	8	0.00897868	0.99433	6	0.00755668	0.99328	4	0.004914	0.99997	43	0.0102041	1	214	0.0222291	1	23	0.00628931	1	3	0.0214286	0.52943	0	0	1	1	0.00892857	0.87065	0	0	1	54	0.0118188	1	173	0.0190047	1	30	0.00790306	1	3	0.00594059	0.9932	2	0.00554017	0.98253
chr16	p11.2	4	0.00381316	0.99995	6	0.00607287	0.99973	4	0.00496894	0.99945	8	0.00759734	0.99962	546	0.0751549	0	397	0.0329515	0.99961	182	0.0338983	0	2	0.0125	0.83091	1	0.00675676	0.948	1	0.00819672	0.89196	1	0.00555556	0.97504	608	0.0753781	0	406	0.0347603	0.50853	195	0.0314567	0	3	0.00699301	0.9806	6	0.0164835	0.55414
chr16	p11.1
chr16	q11.1
chr16	q11.2	0	0	1	0	0	1	0	0	1	0	0	1	0	0	1	0	0	1	0	0	1	0	0	1	0	0	1	0	0	1	0	0	1	0	0	1	0	0	1	0	0	1	0	0	1	0	0	1
chr16	q12.1	0	0	1	1	0.015625	0.70434	0	0	1	1	0.0116279	0.82345	1	0.000550964	1	21	0.0191781	0.99995	7	0.00659755	0.99996	0	0	1	1	0.0666667	0.25977	0	0	1	0	0	1	12	0.00574438	1	9	0.00820419	1	3	0.00229008	1	0	0	1	0	0	1
chr16	q12.2	22	0.0174465	0.38697	18	0.014742	0.87825	14	0.0124444	0.91355	23	0.019103	0.6212	112	0.0186108	0.99506	239	0.058838	0	66	0.0185185	0.89355	7	0.0368421	0.08623	3	0.0163934	0.7094	3	0.0214286	0.47111	6	0.0335196	0.15613	121	0.0179445	0.99952	225	0.0537378	0	69	0.0166586	0.97718	5	0.008726	0.97202	8	0.016129	0.57349
chr16	q13	0	0	1	0	0	1	0	0	1	0	0	1	19	0.0153722	0.98061	30	0.0328228	0.84079	6	0.00852273	0.99749	0	0	1	0	0	1	0	0	1	0	0	1	11	0.00783476	1	35	0.0403691	0.20718	5	0.00647668	0.9997	0	0	1	0	0	1
chr16	q21	2	0.00148478	1	7	0.00561798	0.99999	11	0.0102136	0.9758	9	0.00760135	0.99987	614	0.0654096	0	178	0.0300574	0.9998	67	0.0160019	0.99458	2	0.00956938	0.92288	1	0.00543478	0.97561	1	0.00632911	0.94472	1	0.00512821	0.98125	769	0.0708756	0	140	0.0239726	1	73	0.0152178	0.99795	1	0.00178253	0.99995	1	0.0021692	0.99943
chr16	q22.1	2	0.00093985	1	9	0.00478723	1	5	0.0029994	1	15	0.00805585	0.99999	69	0.00705089	1	215	0.0214721	1	46	0.00682796	1	0	0	1	0	0	1	1	0.003861	0.99134	0	0	1	59	0.00577074	1	155	0.0165492	1	40	0.00542079	1	5	0.00535332	0.99968	4	0.00531208	0.99849
chr16	q22.2	26	0.0392749	7e-05	18	0.03125	0.02623	11	0.0233051	0.18945	24	0.0360902	0.00515	74	0.0269189	0.12327	123	0.0492591	0.00408	70	0.0368809	0	4	0.0366972	0.17372	3	0.0277778	0.36534	3	0.0306122	0.26456	5	0.0416667	0.09862	76	0.0237426	0.50289	99	0.0387021	0.14914	57	0.0254237	0.07671	7	0.0223642	0.31032	5	0.0198413	0.40053
chr16	q22.3	0	0	1	0	0	1	0	0	1	0	0	1	1	0.00568182	0.98451	0	0	1	0	0	1	0	0	1	0	0	1	0	0	1	0	0	1	0	0	1	0	0	1	0	0	1	0	0	1	0	0	1
chr16	q23.1	4	0.00209205	1	10	0.00570125	0.99999	8	0.00529101	1	11	0.00606395	1	76	0.0118491	1	188	0.024118	1	44	0.0104068	1	1	0.00343643	0.99724	1	0.00381679	0.99524	2	0.00900901	0.91346	3	0.0105634	0.92839	90	0.0123035	1	154	0.0202685	1	43	0.0089658	1	1	0.00118203	1	1	0.00148368	1
chr16	q23.2	6	0.00502513	0.99997	4	0.0040282	1	1	0.0010582	1	6	0.00511945	1	19	0.00646478	1	105	0.0363951	0.74181	23	0.00986278	1	1	0.00571429	0.97016	0	0	1	0	0	1	0	0	1	25	0.0071347	1	102	0.0337413	0.63362	23	0.0085693	1	0	0	1	3	0.00779221	0.95243
chr16	q23.3	0	0	1	9	0.0101466	0.98554	3	0.00380711	0.99991	12	0.0130577	0.95729	106	0.0326656	0.00056	106	0.0371539	0.66857	25	0.0131926	0.99647	0	0	1	0	0	1	0	0	1	2	0.0138889	0.79203	107	0.027749	0.05318	90	0.0303746	0.91526	48	0.0199584	0.63637	1	0.00207469	0.99974	2	0.00487805	0.99117
chr16	q24.1	5	0.00289855	1	13	0.00921986	0.9989	8	0.00667223	0.99944	8	0.00524934	1	141	0.0199858	0.97577	322	0.0461715	0.00092	111	0.0225702	0.29082	1	0.00393701	0.99423	2	0.0083682	0.95285	2	0.00947867	0.89766	3	0.0114504	0.90206	163	0.0204774	0.97347	308	0.0428373	0.00015	148	0.0254602	0.00879	9	0.0139104	0.79821	6	0.010929	0.8898
chr16	q24.2	2	0.00353357	0.99905	3	0.00560748	0.99738	3	0.00683371	0.98047	3	0.00536673	0.99909	17	0.00443864	1	83	0.0255149	0.99997	22	0.00715913	1	1	0.00943396	0.88297	1	0.011236	0.83355	1	0.0144928	0.71858	3	0.0280374	0.36807	31	0.00713464	1	55	0.016229	1	20	0.00574713	1	1	0.00403226	0.98749	1	0.00454545	0.97429
chr16	q24.3	98	0.105376	0	91	0.0988056	0	60	0.0805369	0	88	0.0916667	0	183	0.0230798	0.58338	586	0.0452021	5e-05	134	0.0234799	0.14549	21	0.125	0	20	0.120482	0	16	0.142857	0	24	0.142857	0	212	0.0247866	0.25192	549	0.0445472	0	121	0.0190461	0.84892	52	0.117914	0	47	0.132022	0
chr17	p13.3	2	0.000747943	1	17	0.00700453	1	13	0.00636631	0.99999	18	0.00702028	1	104	0.00889954	1	348	0.0249659	1	115	0.0126554	1	2	0.00446429	0.99894	1	0.00245098	0.99975	1	0.00311526	0.99719	1	0.00223214	0.99985	113	0.00873464	1	329	0.0247331	1	119	0.0117126	1	3	0.00264085	1	3	0.00315457	0.99999
chr17	p13.2	28	0.00909091	0.99967	22	0.00784314	1	16	0.00636183	1	22	0.00812408	1	261	0.0222279	0.80658	571	0.0371406	0.83264	165	0.0224765	0.26306	3	0.00677201	0.99299	2	0.00455581	0.99885	1	0.00302115	0.99762	4	0.00930233	0.97503	359	0.0264535	0.01658	595	0.0387269	0.00429	217	0.0244122	0.01074	15	0.0104822	0.98871	6	0.00500835	0.9999
chr17	p13.1	17	0.00560501	1	27	0.00960171	0.99996	16	0.00666112	1	31	0.0113139	0.9999	570	0.0387307	0	614	0.0390263	0.39239	244	0.0259464	0.00167	4	0.00930233	0.97221	2	0.00484262	0.99807	2	0.00598802	0.98465	7	0.016317	0.76494	620	0.0379972	0	584	0.0380803	0.01377	302	0.0280565	0	7	0.00586265	0.99988	7	0.00774336	0.99217
chr17	p12	5	0.00827815	0.968	6	0.0115163	0.9277	6	0.0127389	0.8155	2	0.00373134	0.99982	41	0.0149308	0.99938	105	0.0350701	0.85269	15	0.0074001	1	1	0.0119048	0.81593	0	0	1	0	0	1	1	0.0151515	0.74035	42	0.0135048	1	101	0.0329742	0.72118	33	0.0133495	0.99752	3	0.0119522	0.81519	2	0.0097561	0.85462
chr17	p11.2	69	0.0199307	0.05084	72	0.022188	0.08971	60	0.0215827	0.04371	89	0.0279347	0.00145	421	0.0286395	2e-05	558	0.0416511	0.03564	302	0.0295441	0	15	0.0273224	0.13736	10	0.0200401	0.53761	5	0.0119332	0.87906	13	0.0250482	0.25495	416	0.026485	0.01088	510	0.040518	0.00018	311	0.0268683	2e-05	25	0.0162973	0.66652	29	0.0218045	0.08167
chr17	p11.1	0	0	1	0	0	1	0	0	1	0	0	1										0	0	1	0	0	1	0	0	1	0	0	1										0	0	1	0	0	1
chr17	q11.1	0	0	1	0	0	1	0	0	1	0	0	1	2	0.00699301	0.99132	7	0.0229508	0.95097	1	0.00485437	0.98848	0	0	1	0	0	1	0	0	1	0	0	1	3	0.00931677	0.9818	3	0.00928793	0.99909	0	0	1	0	0	1	0	0	1
chr17	q11.2	102	0.0325567	0	98	0.0334243	0	96	0.0376323	0	88	0.0312057	0.00012	126	0.0124654	1	282	0.022429	1	96	0.0121442	1	12	0.0220994	0.39825	10	0.021322	0.45953	8	0.0207254	0.40404	11	0.0231579	0.36877	176	0.0151307	1	280	0.0224467	1	125	0.0132767	1	40	0.0268637	0.00613	31	0.0258981	0.01065
chr17	q12	8	0.00438596	1	17	0.0101735	0.9982	13	0.00935252	0.99461	17	0.00991832	0.99962	112	0.0140386	1	320	0.0277344	1	92	0.0153487	0.99973	1	0.00398406	0.99329	2	0.00854701	0.94851	2	0.0103627	0.86997	2	0.0078125	0.96734	141	0.0151434	1	287	0.0235729	1	114	0.0153226	0.99966	4	0.00500626	0.99963	5	0.00745156	0.98582
chr17	q21.1	0	0	1	3	0.0074813	0.9813	1	0.00337838	0.99374	1	0.00255102	0.99958	7	0.00696517	1	24	0.0171674	1	6	0.00874636	0.99665	0	0	1	0	0	1	0	0	1	0	0	1	7	0.0061082	1	22	0.0140665	1	3	0.00363196	0.99999	0	0	1	0	0	1
chr17	q21.2	11	0.0116156	0.89855	27	0.0304054	0.01213	15	0.0196592	0.32913	27	0.030543	0.02163	108	0.0233211	0.52476	180	0.0369458	0.73319	62	0.0178263	0.93751	3	0.0241935	0.45117	2	0.0178571	0.65678	1	0.00917431	0.86579	1	0.00840336	0.91209	132	0.0260664	0.13731	145	0.0311426	0.91945	62	0.0164456	0.97631	8	0.0182232	0.50126	8	0.0198511	0.34978
chr17	q21.31	281	0.0724414	0	223	0.0635328	0	245	0.0785256	0	209	0.0624253	0	1072	0.0769231	0	1873	0.0918948	0	892	0.0716006	0	63	0.106419	0	26	0.0509804	1e-05	44	0.11	0	27	0.0516252	3e-05	1061	0.0707239	0	1594	0.0810618	0	981	0.0692405	0	110	0.0643275	0	59	0.0448669	0
chr17	q21.32	3	0.00198544	1	3	0.00212164	1	5	0.00428449	1	7	0.00502152	1	121	0.0182394	0.99817	395	0.0441785	0.00383	160	0.0277344	0.00076	1	0.00471698	0.98631	2	0.0100503	0.90902	1	0.00588235	0.95667	2	0.00934579	0.93269	129	0.0171702	0.99996	387	0.0436499	0	191	0.0298018	0	2	0.00285714	0.99996	2	0.00357782	0.99903
chr17	q21.33	4	0.00271555	0.99999	9	0.0074565	0.99964	3	0.00279851	1	11	0.00871632	0.9996	124	0.0261493	0.11437	166	0.0330283	0.9837	65	0.0185714	0.88872	1	0.00444444	0.98877	1	0.00564972	0.97111	0	0	1	1	0.00571429	0.97217	132	0.0257812	0.16654	143	0.029515	0.9805	60	0.0152827	0.99518	5	0.00768049	0.98842	0	0	1
chr17	q22	4	0.00175208	1	14	0.00711744	1	7	0.00407688	1	13	0.00630456	1	155	0.0164317	1	249	0.0287728	1	86	0.0133831	1	2	0.0057971	0.99261	1	0.00346021	0.99711	0	0	1	1	0.00311526	0.99862	153	0.0146833	1	233	0.0275903	0.99993	94	0.0125417	1	2	0.00187793	1	2	0.00248756	1
chr17	q23.1	0	0	1	0	0	1	0	0	1	0	0	1	1	0.0025974	0.99988	6	0.0145631	0.99899	4	0.0209424	0.58256	0	0	1	0	0	1	0	0	1	0	0	1	3	0.00696056	0.99817	5	0.0123153	0.99834	2	0.00904977	0.94578	0	0	1	0	0	1
chr17	q23.2	0	0	1	0	0	1	0	0	1	0	0	1	6	0.0097561	0.99626	4	0.00801603	1	7	0.0197183	0.63536	1	0.0666667	0.26088	0	0	1	0	0	1	0	0	1	9	0.0123967	0.98933	3	0.00655022	0.99998	5	0.0121951	0.92835	0	0	1	0	0	1
chr17	q23.3	2	0.00222965	1	5	0.00578704	0.99965	4	0.00597907	0.99663	8	0.00998752	0.99093	25	0.00909091	1	157	0.0557133	1e-05	14	0.00979021	0.9998	2	0.0149254	0.74904	2	0.017094	0.67982	2	0.0196078	0.55496	2	0.0169492	0.69394	45	0.0137615	0.99999	131	0.0465695	0.00073	28	0.0150054	0.97263	0	0	1	0	0	1
chr17	q24.1	1	0.00518135	0.95612	0	0	1	2	0.0133333	0.72797	3	0.0170455	0.6884	5	0.00615006	0.99998	7	0.0174129	0.99531	1	0.0022779	0.99993	0	0	1	0	0	1	0	0	1	0	0	1	11	0.0123735	0.99425	1	0.0025	1	1	0.00180505	1	0	0	1	0	0	1
chr17	q24.2	2	0.00131148	1	13	0.00948213	0.99805	14	0.0113729	0.95928	12	0.00900901	0.99955	175	0.0298737	0.00094	196	0.0227775	1	67	0.0160249	0.99456	2	0.00952381	0.92472	2	0.00934579	0.93038	2	0.0108696	0.84992	3	0.0151515	0.76615	197	0.0307909	0.00025	148	0.0181885	1	72	0.0145749	0.99948	3	0.00437318	0.99946	5	0.00907441	0.95016
chr17	q24.3	3	0.00518135	0.99555	4	0.00898876	0.96778	5	0.0117371	0.8543	5	0.0118765	0.92537	14	0.00805987	1	28	0.0208488	0.99993	7	0.0042245	1	0	0	1	0	0	1	0	0	1	0	0	1	22	0.0108374	0.99998	21	0.01566	1	7	0.00364583	1	0	0	1	0	0	1
chr17	q25.1	6	0.00187852	1	17	0.00572969	1	9	0.00340393	1	15	0.00502008	1	114	0.00895733	1	316	0.0216735	1	91	0.0097243	1	4	0.00896861	0.97797	5	0.0119904	0.91969	2	0.00547945	0.99023	4	0.00941176	0.97268	151	0.0104066	1	295	0.0207527	1	103	0.00971698	1	2	0.00142552	1	4	0.00336984	1
chr17	q25.2	2	0.0037037	0.99886	4	0.00829876	0.98142	2	0.0049505	0.99269	4	0.00849257	0.98594	52	0.0180493	0.97872	87	0.0342925	0.88122	15	0.00537442	1	1	0.011236	0.83224	1	0.0114943	0.82573	1	0.0140845	0.72771	1	0.0111111	0.84206	60	0.0197694	0.93115	73	0.0294711	0.93586	27	0.0081448	1	0	0	1	0	0	1
chr17	q25.3	63	0.01303	0.96793	88	0.0188437	0.50965	70	0.0181677	0.32353	90	0.0187383	0.75951	474	0.013235	1	1265	0.0342327	0.99998	281	0.0136117	1	16	0.0223776	0.35787	16	0.0231884	0.30782	14	0.0259259	0.12097	16	0.020915	0.48139	631	0.0158571	1	1120	0.0313655	0.9999	305	0.0132597	1	31	0.0156803	0.75219	24	0.012959	0.90293
chr18	p11.32	2	0.00329489	0.99939	3	0.00595238	0.99622	3	0.00594059	0.99189	7	0.0119048	0.95153	48	0.0158888	0.9983	106	0.0638554	0	51	0.0288952	0.02183	0	0	1	0	0	1	1	0.0149254	0.7074	1	0.00917431	0.89248	55	0.0158547	0.99948	79	0.0486154	0.00228	40	0.0189394	0.74763	0	0	1	1	0.00471698	0.97025
chr18	p11.31	16	0.0140845	0.74461	10	0.0116414	0.96114	9	0.011378	0.92482	7	0.00831354	0.99765	49	0.0107598	1	367	0.0295467	1	57	0.00647286	1	3	0.01875	0.61664	3	0.026087	0.40492	3	0.026087	0.34846	1	0.00877193	0.90296	54	0.0103687	1	301	0.0246277	1	49	0.00503028	1	7	0.0147059	0.72428	4	0.0115274	0.82556
chr18	p11.23	1	0.00793651	0.87224	2	0.0169492	0.6535	2	0.0190476	0.53725	3	0.025	0.43283	4	0.0156863	0.85083	4	0.020202	0.95107	1	0.00552486	0.97955	1	0.0416667	0.38339	1	0.047619	0.34667	0	0	1	1	0.0416667	0.38649	3	0.010453	0.96652	2	0.00970874	0.99415	2	0.00930233	0.93927	0	0	1	0	0	1
chr18	p11.22	2	0.0016488	1	3	0.002693	1	4	0.00427807	0.99992	6	0.0055918	0.99994	125	0.032417	0.00034	183	0.0469954	0.00463	86	0.0300804	0.00126	1	0.00645161	0.95653	1	0.00757576	0.92912	1	0.00840336	0.88842	3	0.0194805	0.60474	124	0.0295308	0.0083	140	0.0364109	0.29912	94	0.0276796	0.00392	6	0.0119048	0.87579	8	0.0205656	0.31382
chr18	p11.21	6	0.0035693	1	12	0.00859599	0.99934	12	0.0096463	0.98994	15	0.0106232	0.99809	69	0.00950544	1	95	0.0214302	1	24	0.00849257	1	2	0.00854701	0.9485	1	0.00549451	0.97544	0	0	1	0	0	1	97	0.0125453	1	67	0.0154342	1	16	0.00487062	1	2	0.0026178	1	1	0.00164204	0.99996
chr18	p11.1
chr18	q11.1	0	0	1	0	0	1	0	0	1	0	0	1	0	0	1	0	0	1	0	0	1	0	0	1	0	0	1	0	0	1	0	0	1	0	0	1	0	0	1	0	0	1	0	0	1	0	0	1
chr18	q11.2	6	0.00664452	0.9963	9	0.0106635	0.9782	6	0.0083682	0.98393	11	0.0135301	0.93577	219	0.0536896	0	69	0.019486	1	71	0.0279858	0.01511	4	0.03125	0.254	3	0.025	0.43163	0	0	1	2	0.016129	0.72055	195	0.0426136	0	71	0.0196241	1	70	0.0233023	0.18387	3	0.00763359	0.96843	5	0.0153846	0.62373
chr18	q12.1	4	0.00417973	0.99987	4	0.00507614	0.99981	4	0.00593472	0.99732	4	0.00550964	0.99976	22	0.0117146	0.99993	31	0.0206117	0.99996	14	0.00881612	0.99996	0	0	1	1	0.00900901	0.89468	1	0.00884956	0.87305	1	0.0116279	0.82658	20	0.00879507	1	29	0.0191167	0.99991	17	0.00897571	0.99997	1	0.00229358	0.99948	2	0.00613497	0.97191
chr18	q12.2	7	0.00514706	0.99998	6	0.00509338	0.99999	8	0.00759013	0.99742	10	0.0082713	0.99979	20	0.0060551	1	91	0.02532	0.99999	19	0.00741608	1	7	0.0324074	0.14413	4	0.0215054	0.50965	5	0.0314465	0.1655	4	0.0220994	0.4958	29	0.00814149	1	54	0.0159858	1	26	0.00907188	1	6	0.010101	0.94785	2	0.0043956	0.99558
chr18	q12.3	1	0.00166113	0.99998	6	0.0124224	0.89203	6	0.014742	0.69568	11	0.0230608	0.36593	68	0.0217879	0.73942	97	0.0540691	0.00066	27	0.0154817	0.96724	2	0.0227273	0.52565	0	0	1	0	0	1	0	0	1	91	0.0284109	0.04674	115	0.0675676	0	46	0.0243902	0.15735	2	0.00738007	0.95232	3	0.0153846	0.62555
chr18	q21.1	10	0.00966184	0.97178	10	0.0122549	0.94267	4	0.0060698	0.99628	9	0.0107656	0.98593	37	0.00684045	1	169	0.0299858	0.99984	17	0.00465753	1	4	0.0246914	0.40381	1	0.00704225	0.94396	0	0	1	1	0.00719424	0.9411	68	0.0114865	1	163	0.0284319	0.99706	21	0.00464088	1	3	0.00646552	0.98787	4	0.0123077	0.78364
chr18	q21.2	4	0.00507614	0.9988	7	0.00983146	0.98031	6	0.00874636	0.97598	9	0.0126939	0.9468	141	0.0556872	0	44	0.0173433	1	57	0.0345874	0.00039	0	0	1	0	0	1	0	0	1	4	0.034188	0.21369	122	0.042822	0	40	0.0167926	1	70	0.0351759	3e-05	2	0.00591716	0.98174	0	0	1
chr18	q21.31	2	0.00251256	0.99998	4	0.00583942	0.99881	1	0.00171821	0.99996	6	0.00849858	0.99532	64	0.0146587	0.99998	22	0.0157593	1	9	0.00749376	0.99996	1	0.00787402	0.92226	0	0	1	1	0.0102041	0.83445	2	0.0183486	0.64972	53	0.0108763	1	25	0.0194704	0.99952	13	0.00896552	0.99985	0	0	1	0	0	1
chr18	q21.32	0	0	1	0	0	1	1	0.0126582	0.74428	1	0.0123457	0.80831	1	0.0016835	1	3	0.0134529	0.99196	1	0.00334448	0.99847	0	0	1	0	0	1	0	0	1	0	0	1	4	0.00631912	0.99985	6	0.0276498	0.76816	2	0.00588235	0.99321	0	0	1	0	0	1
chr18	q21.33	2	0.00311042	0.99963	2	0.00368324	0.99971	1	0.00189036	0.99988	3	0.00539568	0.99913	18	0.00611829	1	29	0.0170188	1	4	0.00205867	1	0	0	1	0	0	1	0	0	1	1	0.0123457	0.81095	8	0.00242424	1	23	0.0141278	1	11	0.00470085	1	4	0.0133779	0.76793	2	0.00760456	0.93233
chr18	q22.1	1	0.0114943	0.75945	0	0	1	0	0	1	0	0	1	8	0.00743494	0.99999	7	0.027027	0.87542	1	0.00208333	0.99999	0	0	1	0	0	1	0	0	1	0	0	1	9	0.00760778	1	0	0	1	3	0.00531915	0.99931	0	0	1	0	0	1
chr18	q22.2	0	0	1	3	0.017341	0.63544	2	0.0114943	0.80175	3	0.0143541	0.79327	5	0.00707214	0.99981	0	0	1	0	0	1	0	0	1	0	0	1	0	0	1	0	0	1	4	0.00547945	0.99998	1	0.00595238	0.99755	3	0.0070922	0.99301	1	0.00769231	0.8989	1	0.0117647	0.75624
chr18	q22.3	4	0.00356189	0.99999	8	0.00821355	0.99803	8	0.0101394	0.96069	9	0.00842697	0.99932	48	0.0107962	1	106	0.0296836	0.99844	27	0.00873504	1	2	0.0121951	0.84069	0	0	1	0	0	1	2	0.0126582	0.83024	42	0.00861892	1	94	0.0278436	0.99049	28	0.00829876	1	0	0	1	2	0.00471698	0.99284
chr18	q23	22	0.00971731	0.99638	26	0.0105777	0.99961	21	0.0101695	0.99669	36	0.0163414	0.91057	95	0.0115586	1	219	0.036085	0.85378	79	0.0180242	0.94763	1	0.00367647	0.99594	2	0.00666667	0.98355	1	0.00357143	0.99419	6	0.023622	0.40861	117	0.0129928	1	181	0.0314564	0.92304	75	0.0154575	0.99724	10	0.0110497	0.95439	5	0.00618812	0.99721
chr19	p13.3	44	0.00604313	1	84	0.0119132	1	60	0.0105448	0.99999	105	0.0149466	0.9994	1362	0.0370875	0	1888	0.0398279	0.08309	690	0.0277031	0	11	0.0101289	0.9959	6	0.00548446	0.99999	6	0.00716846	0.99747	18	0.0154905	0.90108	1458	0.0357844	0	1725	0.0368803	0.00677	864	0.0299771	0	30	0.00918274	0.99996	30	0.0108225	0.99524
chr19	p13.2	33	0.00875564	0.99998	58	0.0165336	0.85454	44	0.0144547	0.88672	67	0.0189587	0.69939	376	0.0170529	1	1354	0.0398352	0.11986	239	0.0144989	1	4	0.00713012	0.99631	6	0.0125523	0.91557	2	0.00477327	0.9959	5	0.00978474	0.97812	382	0.0152367	1	1120	0.0336054	0.8814	299	0.0157509	1	16	0.00884467	0.99941	17	0.0111039	0.96702
chr19	p13.13	0	0	1	0	0	1	0	0	1	0	0	1	0	0	1	2	0.012987	0.98319	0	0	1	0	0	1	0	0	1	0	0	1	0	0	1	0	0	1	0	0	1	0	0	1	0	0	1	0	0	1
chr19	p13.12	1	0.00187617	0.99979	7	0.0132325	0.86729	4	0.00909091	0.94318	9	0.016791	0.75082	47	0.0111719	1	138	0.0251092	1	28	0.0110979	0.99994	0	0	1	0	0	1	0	0	1	0	0	1	50	0.010144	1	147	0.0253361	0.99998	33	0.0106143	0.99999	3	0.0111524	0.84921	0	0	1
chr19	p13.11	9	0.00220696	1	22	0.00577883	1	14	0.00430372	1	35	0.00877413	1	214	0.0124404	1	672	0.0269393	1	157	0.0126287	1	0	0	1	1	0.00201613	0.99999	1	0.00254453	0.99918	3	0.00553506	0.999	249	0.0124812	1	608	0.0241548	1	148	0.0102557	1	5	0.00306185	1	8	0.00581395	0.9999
chr19	p12	8	0.00719424	0.99694	9	0.00941423	0.99355	7	0.00827423	0.9904	11	0.0115546	0.98382	182	0.0157073	1	223	0.0389588	0.45111	41	0.00657684	1	0	0	1	0	0	1	0	0	1	0	0	1	231	0.0166319	1	178	0.0287979	0.99618	83	0.0105611	1	4	0.00753296	0.98311	1	0.00255754	0.99861
chr19	p11
chr19	q11	1	0.0238095	0.49551	0	0	1	0	0	1	0	0	1	4	0.00625978	0.9997	20	0.0411523	0.41626	9	0.0157895	0.85841	0	0	1	0	0	1	0	0	1	0	0	1	6	0.00688863	0.99995	34	0.063197	0.00073	7	0.00832342	0.99857	0	0	1	0	0	1
chr19	q12	1	0.00253165	0.99829	0	0	1	0	0	1	2	0.00615385	0.98939	10	0.00555247	1	29	0.0143281	1	6	0.00601202	0.99997	0	0	1	0	0	1	0	0	1	0	0	1	9	0.00409277	1	16	0.00802005	1	1	0.000801282	1	0	0	1	0	0	1
chr19	q13.11	11	0.00895037	0.98862	10	0.0094697	0.99503	5	0.00518672	0.99984	11	0.00990991	0.99732	94	0.0137709	1	180	0.0351494	0.90577	61	0.0170725	0.97034	3	0.0151515	0.75761	5	0.027933	0.2876	5	0.0342466	0.12929	1	0.00581395	0.97023	67	0.00899812	1	164	0.0329648	0.7673	52	0.0125604	0.99996	9	0.0163339	0.62669	6	0.01373	0.72682
chr19	q13.12	7	0.00369588	1	15	0.00923645	0.99939	11	0.00732357	0.99958	20	0.0124766	0.99211	165	0.013869	1	408	0.0290412	1	115	0.0154778	0.99992	2	0.00706714	0.97768	2	0.00865801	0.94488	3	0.0145631	0.72611	5	0.0204918	0.55062	229	0.0170514	1	405	0.0290781	0.99992	146	0.016623	0.998	3	0.00359281	0.99997	2	0.003125	0.99972
chr19	q13.13	0	0	1	0	0	1	0	0	1	0	0	1	1	0.00181818	1	2	0.00738007	0.99979	0	0	1	0	0	1	0	0	1	0	0	1	0	0	1	2	0.0030303	0.99999	1	0.00378788	0.99993	1	0.00363636	0.99698	0	0	1	0	0	1
chr19	q13.2	8	0.00510204	1	9	0.00621977	0.99997	6	0.00505902	0.99992	21	0.012955	0.98796	227	0.020377	0.9856	548	0.0293897	1	117	0.0134933	1	2	0.00858369	0.94785	1	0.00458716	0.98785	1	0.00662252	0.93816	2	0.00738007	0.97317	273	0.021986	0.89501	457	0.0251126	1	175	0.0181422	0.9724	4	0.0057971	0.99784	1	0.00162075	0.99996
chr19	q13.31	1	0.00123153	0.99999	3	0.00447094	0.9998	4	0.00692042	0.98884	3	0.00420757	0.99995	47	0.00560859	1	163	0.0310299	0.99854	47	0.0111401	1	1	0.00657895	0.95418	0	0	1	0	0	1	1	0.00787402	0.92416	51	0.00560624	1	193	0.0350145	0.46802	46	0.00927793	1	2	0.00496278	0.99332	1	0.00333333	0.99309
chr19	q13.32	32	0.0124951	0.94487	39	0.0166311	0.80022	22	0.0109507	0.99006	53	0.0231037	0.16707	280	0.0273571	0.00493	634	0.0414406	0.0368	240	0.0319829	0	9	0.0211268	0.47432	7	0.0169082	0.71954	4	0.0121212	0.85312	13	0.0332481	0.05645	304	0.0252534	0.12879	556	0.0352211	0.38353	363	0.0396375	0	8	0.00667223	0.99973	18	0.0173244	0.44293
chr19	q13.33	5	0.00242365	1	20	0.0100806	0.99928	13	0.00793167	0.99949	27	0.0131451	0.9924	244	0.0213492	0.93223	711	0.0343927	0.99928	164	0.0197234	0.85874	4	0.0133779	0.84782	4	0.0149813	0.78144	3	0.0142857	0.73955	4	0.0123839	0.89251	267	0.0197295	0.99904	608	0.0295017	0.99995	165	0.0167428	0.99824	5	0.00554324	0.99954	3	0.00371747	0.99991
chr19	q13.41	5	0.00428449	0.99995	16	0.0165119	0.73452	6	0.00619195	0.99918	13	0.0133333	0.95461	101	0.0112698	1	221	0.0373942	0.69304	41	0.0110602	1	0	0	1	1	0.00847458	0.90657	1	0.00869565	0.88058	0	0	1	112	0.0108538	1	153	0.0259102	0.9999	40	0.00926569	1	10	0.0170358	0.57611	3	0.00724638	0.96769
chr19	q13.42	67	0.0376193	0	50	0.0326158	0.00022	26	0.0204242	0.20253	83	0.0507956	0	502	0.0450628	0	890	0.056551	0	333	0.0476122	0	11	0.0415094	0.01846	6	0.0251046	0.34409	7	0.0344828	0.07983	7	0.0295359	0.20745	567	0.0448328	0	794	0.0488435	0	372	0.0432206	0	23	0.0293367	0.01244	14	0.0221169	0.167
chr19	q13.43	332	0.0737614	0	317	0.08808	0	261	0.0761821	0	296	0.0795913	0	1156	0.042845	0	1454	0.0583654	0	680	0.0368664	0	47	0.0681159	0	46	0.08	0	37	0.0683919	0	51	0.0918919	0	1349	0.0429153	0	1361	0.0509967	0	778	0.0339471	0	169	0.0787879	0	126	0.0843938	0
chr20	p13	10	0.00210084	1	20	0.00460405	1	23	0.00615797	1	31	0.00725486	1	265	0.0125604	1	594	0.0268475	1	176	0.0117037	1	5	0.00662252	0.99931	5	0.00719424	0.99824	5	0.00866551	0.9797	5	0.00703235	0.99876	308	0.0130747	1	478	0.0215267	1	173	0.0100064	1	3	0.0013844	1	3	0.00164926	1
chr20	p12.3	3	0.00241741	1	8	0.00732601	0.99952	6	0.00672646	0.99805	13	0.0131579	0.95866	100	0.0174155	0.99921	233	0.0373877	0.69913	67	0.0133626	0.99999	1	0.00558659	0.97292	2	0.0138889	0.78511	4	0.0344828	0.16251	3	0.0227273	0.50295	132	0.0209291	0.92912	209	0.0347465	0.51023	87	0.0155802	0.99817	4	0.00615385	0.99646	2	0.00417537	0.99712
chr20	p12.2	5	0.00729927	0.98596	5	0.00823723	0.98945	4	0.00816327	0.96887	3	0.00545455	0.99887	33	0.0174419	0.96743	65	0.0375723	0.60396	24	0.0127321	0.99788	1	0.010101	0.86466	0	0	1	0	0	1	1	0.0107527	0.85025	36	0.0168382	0.98714	78	0.0424144	0.0454	25	0.0116768	0.99953	2	0.00711744	0.95785	5	0.0223214	0.30996
chr20	p12.1	0	0	1	3	0.00914634	0.94723	2	0.00651466	0.96826	5	0.0130208	0.88502	10	0.00609013	1	26	0.0176751	1	5	0.00459137	1	0	0	1	0	0	1	0	0	1	0	0	1	12	0.00650759	1	22	0.0150479	1	5	0.00369276	1	1	0.00555556	0.95807	0	0	1
chr20	p11.23	23	0.0450098	3e-05	6	0.0133038	0.84853	11	0.0282051	0.07457	13	0.0287611	0.1285	18	0.00665927	1	25	0.0114103	1	25	0.0133976	0.9956	2	0.0246914	0.4812	0	0	1	4	0.0606061	0.03286	4	0.0512821	0.07449	18	0.00584985	1	31	0.0141812	1	11	0.00497063	1	10	0.0446429	0.00698	3	0.0163043	0.58613
chr20	p11.22	0	0	1	0	0	1	0	0	1	0	0	1	0	0	1	0	0	1	0	0	1	0	0	1	0	0	1	0	0	1	0	0	1	0	0	1	0	0	1	0	0	1	0	0	1	0	0	1
chr20	p11.21	28	0.021875	0.07264	27	0.0220769	0.22902	22	0.0222222	0.1326	24	0.0212202	0.41922	357	0.0756516	0	344	0.071251	0	173	0.060405	0	6	0.038961	0.08993	5	0.0384615	0.12024	2	0.0208333	0.52495	7	0.056	0.01434	397	0.072804	0	325	0.0669965	0	228	0.0674157	0	20	0.0324675	0.00665	19	0.0350554	0.00227
chr20	p11.1	0	0	1	0	0	1	0	0	1	0	0	1	0	0	1	2	0.0190476	0.91559	0	0	1	0	0	1	0	0	1	0	0	1	0	0	1	0	0	1	3	0.0263158	0.75955	0	0	1	0	0	1	0	0	1
chr20	q11.1
chr20	q11.21	0	0	1	3	0.00410959	0.99993	2	0.00312012	0.99982	1	0.00134409	1	56	0.0171464	0.99363	112	0.0373957	0.64723	50	0.020938	0.57609	1	0.0102041	0.86108	1	0.0117647	0.81729	1	0.0119048	0.78756	1	0.010989	0.84513	66	0.0168239	0.99868	117	0.039039	0.11048	46	0.0155774	0.98356	0	0	1	0	0	1
chr20	q11.22	0	0	1	3	0.0049505	0.99927	2	0.00375235	0.99916	3	0.0052356	0.9994	130	0.0399631	0	112	0.0320183	0.98244	94	0.0441315	0	0	0	1	0	0	1	0	0	1	0	0	1	140	0.0379919	0	91	0.0259112	0.99899	107	0.0429546	0	0	0	1	0	0	1
chr20	q11.23	29	0.0255958	0.01245	24	0.0225564	0.2099	20	0.0222222	0.14502	34	0.0324737	0.00473	85	0.0131538	1	152	0.0399055	0.34576	34	0.0110139	1	7	0.0429448	0.0448	6	0.04	0.08085	5	0.0344828	0.12752	6	0.038961	0.09479	70	0.00979295	1	99	0.0264352	0.99846	39	0.0112913	1	16	0.0321932	0.01521	12	0.0272727	0.06476
chr20	q12	1	0.000874891	1	5	0.00521921	0.99995	4	0.00529101	0.99886	5	0.0052687	0.99997	3	0.00151822	1	53	0.0276762	0.99613	17	0.0121255	0.99626	0	0	1	0	0	1	1	0.008	0.90042	1	0.0075188	0.93426	9	0.00445104	1	53	0.0302511	0.86597	9	0.00563204	1	0	0	1	2	0.005	0.98955
chr20	q13.11	1	0.0142857	0.68025	0	0	1	0	0	1	0	0	1	1	0.00471698	0.99363	5	0.00846024	1	1	0.00515464	0.98487	0	0	1	0	0	1	0	0	1	0	0	1	1	0.00381679	0.998	5	0.00859107	0.99999	2	0.00787402	0.96946	0	0	1	0	0	1
chr20	q13.12	15	0.00914077	0.99448	16	0.0110497	0.99253	12	0.00969305	0.98867	23	0.0153846	0.92124	80	0.0120265	1	313	0.041929	0.07316	58	0.012417	1	2	0.00749064	0.97089	2	0.00900901	0.93895	0	0	1	0	0	1	106	0.0141673	1	279	0.0364468	0.21908	72	0.0132548	0.99999	5	0.00710227	0.99395	2	0.00346021	0.99934
chr20	q13.13	6	0.00407056	1	10	0.00730994	0.99989	6	0.00530973	0.9999	10	0.00739098	0.99995	64	0.0105402	1	124	0.0203245	1	54	0.0117366	1	0	0	1	0	0	1	0	0	1	4	0.015873	0.751	68	0.00921784	1	100	0.0162734	1	48	0.00838721	1	1	0.00144092	1	1	0.0017331	0.99995
chr20	q13.2	42	0.0451128	0	43	0.0549872	0	29	0.0432836	0	32	0.0400501	0.0002	75	0.0235183	0.49797	183	0.0641205	0	60	0.0267261	0.04893	4	0.0294118	0.28583	3	0.0275229	0.37156	2	0.021978	0.49695	0	0	1	83	0.0232428	0.57873	131	0.0479151	0.00019	55	0.0221595	0.33958	26	0.062954	0	20	0.0584795	0
chr20	q13.31	0	0	1	1	0.00314465	0.99753	0	0	1	3	0.009375	0.95662	19	0.0140429	0.99429	26	0.0182328	1	10	0.0101833	0.99738	0	0	1	0	0	1	0	0	1	0	0	1	43	0.0265925	0.23743	28	0.0185676	0.99995	11	0.00896496	0.99954	0	0	1	0	0	1
chr20	q13.32	16	0.012003	0.91079	16	0.0138289	0.91848	8	0.00785855	0.99619	24	0.0208696	0.45252	283	0.0825314	0	207	0.0628988	0	180	0.0751252	0	0	0	1	5	0.0308642	0.22352	1	0.00662252	0.9387	2	0.0112994	0.87645	328	0.0888167	0	219	0.0670956	0	219	0.0800439	0	8	0.0141343	0.77323	9	0.0198238	0.33464
chr20	q13.33	4	0.00199104	1	19	0.0101877	0.99882	11	0.00690955	0.99985	22	0.0116095	0.9982	264	0.0180513	1	654	0.0406337	0.09324	169	0.0144321	1	2	0.00628931	0.98734	2	0.00696864	0.97891	2	0.00888889	0.91561	3	0.00955414	0.95415	302	0.0182202	1	548	0.033307	0.8507	183	0.0134797	1	3	0.00359281	0.99997	1	0.00140252	1
chr21	p13
chr21	p12
chr21	p11.2	0	0	1	0	0	1	0	0	1	0	0	1	0	0	1	0	0	1	0	0	1	0	0	1	0	0	1	0	0	1	0	0	1	0	0	1	0	0	1	0	0	1	0	0	1	0	0	1
chr21	p11.1	0	0	1	0	0	1	0	0	1	0	0	1										0	0	1	0	0	1	0	0	1	0	0	1										0	0	1	0	0	1
chr21	q11.1
chr21	q11.2	1	0.00242131	0.99901	2	0.0058309	0.98831	0	0	1	1	0.00284091	0.99927	645	0.175129	0	60	0.0519931	0.01389	9	0.0124654	0.97106	1	0.0188679	0.65753	1	0.0196078	0.64358	1	0.0217391	0.57135	1	0.02	0.64093	677	0.160427	0	52	0.0432612	0.06729	17	0.0197905	0.6177	0	0	1	0	0	1
chr21	q21.1	25	0.00994827	0.99703	18	0.00911392	0.99974	28	0.011209	0.99385	8	0.0045819	1	22	0.00832073	1	118	0.0291502	0.9995	20	0.00909091	1	4	0.0114943	0.91734	6	0.0199336	0.55958	4	0.00952381	0.9479	0	0	1	32	0.0110765	1	105	0.0284091	0.98635	22	0.0104068	0.99995	16	0.0137221	0.86384	9	0.0114943	0.89851
chr21	q21.2	0	0	1	0	0	1	0	0	1	0	0	1	0	0	1	0	0	1	0	0	1	0	0	1	0	0	1	0	0	1	0	0	1	0	0	1	0	0	1	0	0	1	0	0	1	0	0	1
chr21	q21.3	0	0	1	3	0.00742574	0.98239	2	0.00522193	0.98955	1	0.00235294	0.99987	31	0.0126376	0.99997	35	0.027408	0.98799	12	0.00735745	0.99999	0	0	1	1	0.016129	0.71255	0	0	1	0	0	1	41	0.015745	0.99768	49	0.039548	0.1999	22	0.0115546	0.99917	0	0	1	0	0	1
chr21	q22.11	4	0.00210859	1	13	0.00780312	0.9999	5	0.0034965	1	8	0.00487508	1	54	0.00887428	1	180	0.0358566	0.85123	64	0.0139191	0.99996	1	0.0037037	0.9959	1	0.00403226	0.99331	3	0.0135135	0.77111	1	0.00416667	0.99223	59	0.00885886	1	165	0.0330396	0.75766	56	0.0105105	1	1	0.00121212	1	1	0.00151976	0.99994
chr21	q22.12	0	0	1	0	0	1	0	0	1	0	0	1	27	0.022632	0.59315	31	0.0374396	0.59281	11	0.0159884	0.8685	0	0	1	0	0	1	0	0	1	0	0	1	30	0.0224719	0.63718	37	0.0452876	0.06501	8	0.0100503	0.99356	0	0	1	0	0	1
chr21	q22.13	26	0.0116854	0.96617	27	0.0160428	0.82383	28	0.0155469	0.72099	32	0.0201385	0.51726	84	0.0171534	0.99889	121	0.0373803	0.6537	58	0.0121288	1	2	0.00593472	0.99071	3	0.00940439	0.95403	4	0.0116279	0.87039	3	0.0113636	0.90371	83	0.0157705	0.99998	176	0.0578757	0	68	0.0146299	0.99923	13	0.0126336	0.9098	7	0.0107858	0.91018
chr21	q22.2	2	0.00153846	1	5	0.00471254	0.99999	7	0.00708502	0.99824	8	0.00808898	0.99927	43	0.00897704	1	310	0.0544624	0	33	0.00894551	1	2	0.00943396	0.92631	1	0.00540541	0.97562	1	0.00574713	0.95801	1	0.00613497	0.96475	44	0.00820283	1	257	0.0478407	0	32	0.00817369	1	2	0.00338409	0.99969	1	0.00228833	0.99928
chr21	q22.3	41	0.00717034	1	38	0.00733308	1	22	0.00502054	1	54	0.00998152	1	555	0.0208568	0.99784	894	0.0380701	0.6656	495	0.0294415	0	14	0.0165094	0.79687	11	0.0146082	0.88593	4	0.00692042	0.99359	10	0.0114943	0.98339	635	0.0212652	0.99702	913	0.0390588	0.00021	616	0.0327172	0	11	0.0044843	1	11	0.00535801	1
chr22	p13
chr22	p12
chr22	p11.2
chr22	p11.1
chr22	q11.1	0	0	1	0	0	1	0	0	1	0	0	1	104	0.025534	0.19528	30	0.0136488	1	20	0.00972763	1	0	0	1	0	0	1	0	0	1	0	0	1	100	0.0226706	0.67539	25	0.0113636	1	18	0.00767918	1	0	0	1	0	0	1
chr22	q11.21	59	0.0147574	0.78036	60	0.0164249	0.87145	35	0.0114044	0.99563	73	0.0197778	0.56914	337	0.0192781	0.99985	1008	0.0418223	0.00482	240	0.0175567	0.99934	11	0.0186757	0.62816	12	0.0204778	0.5031	8	0.0169492	0.62978	9	0.0155979	0.82605	403	0.0209394	0.9945	895	0.0384285	0.00113	259	0.0166559	0.99997	31	0.0156014	0.7636	24	0.0148423	0.72437
chr22	q11.22	2	0.00389864	0.99784	7	0.0162791	0.70138	3	0.00769231	0.9637	6	0.0121951	0.93213	48	0.018412	0.9635	62	0.0250708	0.99992	36	0.0198566	0.69368	0	0	1	0	0	1	0	0	1	2	0.028169	0.41711	57	0.0212132	0.81088	82	0.0359807	0.38938	41	0.0205308	0.557	1	0.00434783	0.98303	1	0.0060241	0.93563
chr22	q11.23	3	0.00230769	1	12	0.0104167	0.99164	8	0.00812183	0.99408	10	0.00747384	0.99995	380	0.0538778	0	403	0.0542396	0	172	0.0355519	0	0	0	1	1	0.00465116	0.98641	0	0	1	1	0.004	0.99429	468	0.0579065	0	409	0.0531031	0	154	0.0258563	0.00451	2	0.00361011	0.9994	1	0.00224215	0.99932
chr22	q12.1	7	0.00413956	1	5	0.00339443	1	6	0.00481155	0.99997	12	0.00821918	0.99994	75	0.0123946	1	374	0.0644161	0	44	0.0109398	1	1	0.00338983	0.99723	1	0.00346021	0.99725	0	0	1	0	0	1	103	0.0155495	1	351	0.0636792	0	49	0.0109083	1	3	0.00421941	0.99963	3	0.00554529	0.99346
chr22	q12.2	0	0	1	7	0.00469484	1	7	0.00578035	0.99984	7	0.00443881	1	68	0.0073134	1	270	0.0252833	1	63	0.00999049	1	1	0.0049505	0.9826	4	0.0220994	0.48871	3	0.0169492	0.6279	3	0.0138249	0.81675	96	0.00908403	1	224	0.0210943	1	83	0.01108	1	3	0.00431655	0.9996	1	0.00180832	0.99993
chr22	q12.3	16	0.00844773	0.99853	15	0.009375	0.99917	15	0.0110538	0.97283	19	0.0113568	0.99781	141	0.0189389	0.99623	303	0.0316185	0.99986	113	0.0193096	0.87161	7	0.0228758	0.41032	4	0.0133779	0.84996	6	0.025	0.27535	9	0.0308219	0.14179	184	0.0218917	0.86403	297	0.032122	0.92341	171	0.0253146	0.00706	10	0.011919	0.9205	7	0.0104634	0.92485
chr22	q13.1	13	0.00399877	1	28	0.00930542	1	14	0.00546448	1	31	0.010555	0.99998	207	0.0163507	1	363	0.0272339	1	171	0.0189243	0.95141	2	0.00433839	0.99921	0	0	1	1	0.00287356	0.9985	7	0.0166271	0.74856	225	0.0159258	1	303	0.023534	1	192	0.0182857	0.97068	10	0.00704722	0.99978	6	0.00503356	0.9999
chr22	q13.2	59	0.0200544	0.05918	66	0.0247562	0.01724	54	0.0240642	0.00924	86	0.0333463	2e-05	567	0.065008	0	594	0.0584531	0	308	0.0470229	0	14	0.0342298	0.03693	10	0.0269542	0.21139	7	0.0224359	0.3403	14	0.0382514	0.0181	610	0.0632911	0	516	0.0532618	0	322	0.0448406	0	34	0.0272654	0.00891	23	0.0222868	0.09187
chr22	q13.31	54	0.0184426	0.18336	49	0.0174006	0.72654	47	0.0195021	0.1995	62	0.0217315	0.28304	143	0.0115556	1	368	0.0304359	1	117	0.013061	1	11	0.0212355	0.4589	8	0.0164271	0.75662	6	0.0156658	0.70029	12	0.0233918	0.34442	159	0.011259	1	300	0.0249626	1	128	0.0124696	1	23	0.0156997	0.72386	20	0.0167785	0.49945
chr22	q13.32	0	0	1	0	0	1	0	0	1	0	0	1	4	0.00417973	1	30	0.0205339	0.99998	10	0.0116959	0.98803	0	0	1	0	0	1	0	0	1	0	0	1	7	0.0061082	1	35	0.0228162	0.99722	11	0.0102516	0.99694	0	0	1	0	0	1
chr22	q13.33	3	0.00159236	1	11	0.00592353	1	6	0.00387097	1	15	0.00737826	1	213	0.0210474	0.94754	516	0.0340572	0.99855	145	0.0207113	0.6579	1	0.00377358	0.99527	0	0	1	0	0	1	1	0.00338983	0.99779	294	0.0259534	0.05759	444	0.0298487	0.99964	183	0.0221335	0.20914	1	0.00111111	1	2	0.00243902	0.99999
[truncated: 15 more columns]

## Sheet: Table S5
Table S5. Detailed information for top 5 ASE variants with highest fraction in all the carriers of AD samples among AD-associated genes.
Region	VariantID	HGVSg	mapped_gene_name	HGVSc	HGVSp	AD_RefLog10(ReadCountMean+1)	AD_AltLog(ReadCountMean+1)	AD_ASECarrierCount	AD_ASECarrierFrequency	AD_ASECarrierCount_IncreasedAlt	AD_ASECarrierFrequency_IncreasedAlt	AD_ASECarrierCount_DecreasedAlt	AD_ASECarrierFrequency_DecreasedAlt	Control_RefLog10(ReadCountMean+1)	Control_AltLog(ReadCountMean+1)	Control_ASECarrierCount	Control_ASECarrierFrequency	Control_ASECarrierCount_IncreasedAlt	Control_ASECarrierFrequency_IncreasedAlt	Control_ASECarrierCount_DecreasedAlt	Control_ASECarrierFrequency_DecreasedAlt
BM_10	rs1064717	6:g.32546615G>A	HLA-DRB1			0	1.44494	21	0.512195	21	0.512195	0	0	0.0511525	1.61805	8	0.470588	8	0.470588	0	0
BM_10	rs1064707	6:g.32546743C>T	HLA-DRB1			1.65801	1.01822	14	0.4375	0	0	14	0.4375	1.75479	0.798355	7	0.466667	0	0	7	0.466667
BM_10	rs9009	8:g.11702006A>T	CTSB			2.10696	1.81267	27	0.428571	0	0	27	0.428571	2.09864	1.83806	8	0.307692	0	0	8	0.307692
BM_10	rs1064664	6:g.32552075A>G	HLA-DRB1	c.T181C	p.Y61H	1.62131	0.764363	16	0.410256	1	0.025641	15	0.384615	1.48001	0.778151	5	0.277778	1	0.0555556	4	0.222222
BM_10	rs4839	8:g.11701933T>C	CTSB			1.90166	2.16404	19	0.38	19	0.38	0	0	1.95972	2.11059	7	0.388889	6	0.333333	1	0.0555556
BM_22	rs1064717	6:g.32546615G>A	HLA-DRB1			0.13622	1.5281	19	0.475	19	0.475	0	0	0.577236	1.55091	9	0.642857	8	0.571429	1	0.0714286
BM_22	rs1064664	6:g.32552075A>G	HLA-DRB1	c.T181C	p.Y61H	1.71203	0.867374	19	0.463415	1	0.0243902	18	0.439024	1.17609	1.68124	2	0.142857	2	0.142857	0	0
BM_22	rs1064707	6:g.32546743C>T	HLA-DRB1			1.58589	0.830539	13	0.393939	0	0	13	0.393939	1.49136	0.439333	4	0.4	0	0	4	0.4
BM_22	rs7982	8:g.27462481A>G	CLU	c.T789C,c.T822C,c.T945C,c.T687C	p.H263H,p.H274H,p.H315H,p.H229H	2.70163	2.81168	13	0.245283	13	0.245283	0	0	2.69845	2.75051	5	0.238095	4	0.190476	1	0.047619
BM_22	rs429358	19:g.45411941T>C	APOE	c.T388C,c.T466C	p.C130R,p.C156R	2.20003	1.99782	8	0.222222	0	0	8	0.222222	2.38917	2.18089	3	0.375	0	0	3	0.375
BM_36	rs1064717	6:g.32546615G>A	HLA-DRB1			0.887296	1.46807	21	0.583333	19	0.527778	2	0.0555556	0.625541	1.40369	9	0.529412	8	0.470588	1	0.0588235
BM_36	rs1064664	6:g.32552075A>G	HLA-DRB1	c.T181C	p.Y61H	1.67144	0.91457	14	0.424242	1	0.030303	13	0.393939	1.49136	0.636822	3	0.2	0	0	3	0.2
BM_36	rs1064707	6:g.32546743C>T	HLA-DRB1			1.69969	1.08814	12	0.375	0	0	12	0.375	1.44716	0.50515	5	0.454545	0	0	5	0.454545
BM_36	rs9009	8:g.11702006A>T	CTSB			2.02211	1.70852	18	0.346154	0	0	18	0.346154	1.97197	1.65442	8	0.32	0	0	8	0.32
BM_36	rs429358	19:g.45411941T>C	APOE	c.T388C,c.T466C	p.C130R,p.C156R	2.27958	2.05378	11	0.297297	0	0	11	0.297297	2.13194	1.87216	2	0.285714	0	0	2	0.285714
BM_44	rs429358	19:g.45411941T>C	APOE	c.T388C,c.T466C	p.C130R,p.C156R	2.35108	2.09724	21	0.677419	0	0	21	0.677419	2.29358	2.06221	5	0.555556	0	0	5	0.555556
BM_44	rs4839	8:g.11701933T>C	CTSB			1.8653	2.16497	24	0.631579	24	0.631579	0	0	1.82173	2.1469	12	0.75	12	0.75	0	0
BM_44	rs9009	8:g.11702006A>T	CTSB			2.12298	1.84386	30	0.6	0	0	30	0.6	2.18532	1.87954	9	0.391304	0	0	9	0.391304
BM_44	rs1064717	6:g.32546615G>A	HLA-DRB1			0.0829742	1.57677	19	0.558824	19	0.558824	0	0	0	1.49485	8	0.5	8	0.5	0	0
BM_44	rs1064664	6:g.32552075A>G	HLA-DRB1	c.T181C	p.Y61H	1.9194	1.14999	16	0.533333	1	0.0333333	15	0.5	1.51587	0.778151	5	0.294118	1	0.0588235	4	0.235294
AC	rs4193	6:g.32609236G>A	HLA-DQA1	c.G232A	p.G78R	1.39829	0.0879552	49	0.942308	0	0	49	0.942308	1.44433	0.104735	33	0.942857	0	0	33	0.942857
AC	rs9272871	6:g.32610747G>C	HLA-DQA1	c.G632C	p.G211A	1.3333	0.0687158	35	0.875	0	0	35	0.875	1.42622	0.0889411	22	0.956522	0	0	22	0.956522
AC	rs1142331	6:g.32609254G>T	HLA-DQA1	c.G250T	p.G84C	1.4225	0.134699	44	0.862745	0	0	44	0.862745	1.47008	0.117386	29	0.90625	0	0	29	0.90625
AC	rs1142332	6:g.32609255G>T	HLA-DQA1	c.G251T	p.G84V	1.42362	0.119975	44	0.862745	0	0	44	0.862745	1.47058	0.105804	29	0.935484	0	0	29	0.935484
AC	rs709822	8:g.11702313C>G	CTSB			2.62151	2.46295	71	0.845238	4	0.047619	67	0.797619	2.66123	2.50644	39	0.829787	3	0.0638298	36	0.765957
DLPFC	.	6:g.32546635C>T	HLA-DRB1			2.09366	0.4843	60	1	0	0	60	1	2.16121	0.420216	38	0.974359	0	0	38	0.974359
DLPFC	rs9904865	17:g.44908263C>T	WNT3			1.85288	0.73359	94	0.969072	0	0	94	0.969072	1.8878	0.852785	56	1	0	0	56	1
DLPFC	rs71518539	8:g.11700437C>T	CTSB			2.33497	2.09225	54	0.80597	1	0.0149254	53	0.791045	2.57722	2.37664	30	0.731707	0	0	30	0.731707
DLPFC	rs1064717	6:g.32546615G>A	HLA-DRB1			1.78781	2.00618	60	0.731707	40	0.487805	20	0.243902	1.85235	2.06566	28	0.636364	20	0.454545	8	0.181818
DLPFC	rs429358	19:g.45411941T>C	APOE	c.T388C,c.T466C	p.C130R,p.C156R	2.8804	2.77556	56	0.727273	1	0.012987	55	0.714286	2.89831	2.76287	4	0.4	0	0	4	0.4
PCC	.	6:g.32546635C>T	HLA-DRB1			1.89182	0.623249	40	0.97561	0	0	40	0.97561	1.89553	0.669007	21	0.913043	0	0	21	0.913043
PCC	rs9904865	17:g.44908263C>T	WNT3			1.6535	0.443953	68	0.944444	0	0	68	0.944444	1.57147	0.375132	43	0.955556	0	0	43	0.955556
PCC	rs709822	8:g.11702313C>G	CTSB			2.53525	2.37166	53	0.868852	5	0.0819672	48	0.786885	2.55209	2.37577	36	0.818182	3	0.0681818	33	0.75
PCC	rs1142331	6:g.32609254G>T	HLA-DQA1	c.G250T	p.G84C	1.315	0.0621479	26	0.742857	0	0	26	0.742857	1.34346	0.0829742	19	0.76	0	0	19	0.76
PCC	rs1142332	6:g.32609255G>T	HLA-DQA1	c.G251T	p.G84V	1.31338	0.0621479	26	0.742857	0	0	26	0.742857	1.34242	0.0829742	19	0.76	0	0	19	0.76

## Sheet: Table S6
Table S6. Single cell count and involved sample's count for the single-cell RNA-seq dataset from ROSMAP cohort across cell types and pathology statuses.
Cell type	AD Cell Count	AsymAD Cell Count	Control Cell Count	AD Sample Count	AsymAD Sample Count	Control Sample Count
Astrocytes (Ast)	41064	38141	40475	127	110	103
Excitatory neurons (Ex)	320218	261902	276792	127	110	103
Immune cells (Im)	24624	22342	20925	127	109	103
Inhibitory neurons (In)	89586	87118	91284	124	110	103
Oligodendrocytes (Oli)	201993	151073	160464	127	110	103
oligodendrocyte progenitor cell (Opc)	25131	23757	24914	127	110	103
Vascular cells (Vas)	5092	4749	4864	126	110	100

## Sheet: Table S7
Table S7. Detailed information for neuropathological variable associated ASE variants identfied by the linear mixed effects model. The categorical classification-based prediction information is also added at the last columns.
NeuropathologicalVariable	ROSMAP_Region	MSBB_Region	HGVSg	mapped_gene_name	Consistency	MSBB_InteractionEstimate	MSBB_InteractionPvalue	MSBB_FDR	ROSMAP_InteractionEstimate	ROSMAP_InteractionPvalue	ROSMAP_FDR	Consistency_Classification	MSBB_InteractionEstimate_Classification	MSBB_InteractionPvalue_Classification	MSBB_FDR_Classification	ROSMAP_InteractionEstimate_Classification	ROSMAP_InteractionPvalue_Classification	ROSMAP_FDR_Classification
CERAD	AC	BM_44	14:g.93407771G>A	ITPK1	PositiveConsistent	0.0369985	0.0390228	0.584306	0.0386557	2.064e-05	0.109635	PositiveConsistent_NotSig	0.0321286	0.535448	0.930646	0.059658	0.0548075	0.630566
CERAD	DLPFC	BM_10	16:g.9854389C>G	GRIN2A	PositiveConsistent	0.0781025	0.00670503	0.561107	0.0308003	0.000409012	0.141638	PositiveConsistent_NotSig	0.158821	0.0679546	0.722172	0.0936045	0.000268755	0.0989899
CERAD	DLPFC	BM_10	17:g.4441885C>G	SPNS2	PositiveConsistent	0.214127	0.00698458	0.565341	0.0373507	2.71663e-05	0.0458794	PositiveConsistent_NotSig	0.476249	0.0414721	0.68901	0.0683054	0.0113653	0.361889
CERAD	DLPFC	BM_10	9:g.110084328C>T	RAD23B	NegativeConsistent	-0.0593864	0.0101041	0.600094	-0.0490829	0.000200913	0.10398	NegativeConsistent_NotSig	-0.125742	0.0563934	0.715229	-0.0902571	0.0144798	0.386842
CERAD	DLPFC	BM_36	10:g.84746621A>G	NRG3	NegativeConsistent	-0.117023	0.0213767	0.6477	-0.0475052	0.000195691	0.102403	NegativeConsistent_NotSig	-0.116351	0.405363	0.918947	-0.125117	0.00104289	0.155167
CERAD	DLPFC	BM_36	22:g.41996131C>T	DESI1	NegativeConsistent	-0.230804	0.0424465	0.712408	-0.117934	5.86857e-07	0.0138193	NegativeConsistent_NotSig	-0.489738	0.108929	0.791311	-0.269022	2.73942e-05	0.0379861
CERAD	DLPFC	BM_44	18:g.77663896A>G	PQLC1	PositiveConsistent	0.0719708	0.0366753	0.578454	0.0384965	0.000177355	0.101863	PositiveConsistent_NotSig	0.171155	0.0933634	0.698453	0.0411707	0.186604	0.738803
CERAD	DLPFC	BM_44	6:g.33048542C>T	HLA-DPA1,HLA-DPB1	NegativeConsistent	-0.139381	0.00440261	0.349364	-0.0589937	0.000122485	0.096281	NegativeConsistent_NotSig	-0.16658	0.187799	0.792954	-0.111111	0.0219949	0.43506
CERAD	PCC	BM_44	8:g.61534428A>G	RAB2A	NegativeConsistent	-0.0406332	0.02856	0.547499	-0.0490942	5.85246e-06	0.0577746	NegativeConsistent_NotSig	-0.1088	0.0437268	0.594788	-0.0611081	0.0587664	0.646499
bbscore	AC	BM_36	10:g.6275784C>G	PFKFB3	NegativeConsistent	-0.0426333	0.03141	0.658676	-0.0287447	0.000186437	0.140475	NegativeConsistent_NotSig	-0.166276	0.0552384	0.710519	-0.0458437	0.0554148	0.633736
bbscore	AC	BM_44	5:g.38476528A>T	LIFR	NegativeConsistent	-0.0491749	0.0295045	0.536853	-0.0460462	0.000110422	0.103666	NegativeConsistent_NotSig	-0.193422	0.051462	0.617274	-0.0879352	0.0831277	0.684024
bbscore	AC	BM_44	11:g.66300348A>G	CTD-3074O7.11,BBS1,ZDHHC24	NegativeConsistent	-0.0706473	0.0403824	0.56017	-0.0591644	1.59539e-05	0.0830941	NegativeConsistent_NotSig	-0.0689765	0.623493	0.950107	-0.0735493	0.0828094	0.683549
bbscore	AC	BM_44	2:g.70106832T>C	GMCL1	NegativeConsistent	-0.088983	0.0322797	0.543644	-0.0983374	6.15389e-05	0.0864984	NegativeConsistent_NotSig	-0.16416	0.344405	0.873502	-0.179581	0.0190253	0.50959
bbscore	AC	BM_44	6:g.24650731T>G	TDP2	NegativeConsistent	-0.10836	0.00012479	0.0993578	-0.043443	9.05802e-05	0.100392	NegativeConsistent_NotSig	-0.232506	0.0432832	0.594788	-0.0933563	0.0106045	0.463838
bbscore	DLPFC	BM_10	17:g.17750907G>A	TOM1L2	NegativeConsistent	-0.0800018	0.000672318	0.254191	-0.0359329	0.000178014	0.0692277	NegativeConsistent_NotSig	-0.23929	0.0676093	0.722172	-0.110233	0.000297762	0.102152
bbscore	DLPFC	BM_22	19:g.18686810C>T	UBA52,CRLF1	PositiveConsistent	0.085324	0.00276727	0.338319	0.0443544	0.000809083	0.136159	PositiveConsistent_NotSig	0.180596	0.118021	0.782443	0.0935241	0.0330413	0.482131
bbscore	DLPFC	BM_22	13:g.99105302G>A	STK24	PositiveConsistent	0.0510149	0.00739015	0.427478	0.0346278	0.000415813	0.10814	PositiveConsistent	0.169341	0.0350888	0.62909	0.114438	0.000175584	0.0819612
bbscore	DLPFC	BM_22	13:g.25821603A>G	MTMR6	PositiveConsistent	0.0566685	0.0155908	0.501905	0.0426745	0.000718142	0.132224	PositiveConsistent_NotSig	0.230748	0.0231194	0.581271	0.121914	0.0184554	0.418161
bbscore	DLPFC	BM_22	11:g.75298797A>G	MAP6	NegativeConsistent	-0.0625619	0.0155097	0.501892	-0.0424147	1.75123e-05	0.0251278	NegativeConsistent_NotSig	-0.234718	0.0243837	0.581271	-0.0847322	0.00687293	0.319635
bbscore	DLPFC	BM_22	16:g.66764809G>T	DYNC1LI2	NegativeConsistent	-0.0848528	0.0449178	0.643673	-0.0999154	0.000332789	0.0994012	NegativeConsistent_NotSig	-0.251461	0.170143	0.810501	-0.330367	0.000351904	0.104345
bbscore	DLPFC	BM_22	5:g.112355908A>G	DCP2	NegativeConsistent	-0.102595	0.00635935	0.414928	-0.0587679	0.000353546	0.0994012	NegativeConsistent_NotSig	-0.399985	0.0117229	0.537766	-0.134658	0.00797884	0.328517
bbscore	DLPFC	BM_22	6:g.81055396G>A	BCKDHB	NegativeConsistent	-0.0918317	0.012564	0.473266	-0.0809666	9.24045e-06	0.0174967	NegativeConsistent_NotSig	-0.326204	0.0404209	0.647214	-0.0956912	0.233695	0.774294
bbscore	DLPFC	BM_22	15:g.42859235T>G	HAUS2	NegativeConsistent	-0.211004	0.00230677	0.330532	-0.0904233	0.000772584	0.135389	NegativeConsistent_NotSig	-0.431517	0.133038	0.790667	-0.238015	0.00415038	0.272028
bbscore	DLPFC	BM_36	19:g.18686810C>T	UBA52,CRLF1	PositiveConsistent	0.0621491	0.0223584	0.621083	0.0443544	0.000809083	0.136159	PositiveConsistent_NotSig	0.339015	0.00171747	0.395081	0.0935241	0.0330413	0.482131
bbscore	DLPFC	BM_36	20:g.3028714C>A	MRPS26	PositiveConsistent	0.0965184	0.00478056	0.469577	0.0211445	0.000319315	0.0986977	PositiveConsistent_NotSig	0.351317	0.0158681	0.614685	0.0638773	0.00124219	0.173782
bbscore	DLPFC	BM_36	12:g.51907184T>C		NegativeConsistent	-0.125931	0.0155023	0.577938	-0.0753214	0.000336748	0.0994012	NegativeConsistent_NotSig	-0.316861	0.107712	0.791311	-0.196123	0.00331748	0.260038
bbscore	DLPFC	BM_44	4:g.16163486C>T	TAPT1	PositiveConsistent	0.0647773	0.028755	0.536853	0.0371796	0.000230992	0.0826332	PositiveConsistent_NotSig	0.239655	0.034204	0.567096	0.0664571	0.0860191	0.617551
bbscore	DLPFC	BM_44	15:g.72115733T>C	MYO9A	NegativeConsistent	-0.0622955	0.0312063	0.53863	-0.0602726	0.000140427	0.0619092	NegativeConsistent_NotSig	-0.189484	0.0796439	0.676101	-0.14733	0.00518943	0.291958
bbscore	DLPFC	BM_44	17:g.40835922A>C	CCR10,CNTNAP1	NegativeConsistent	-0.0290728	0.0474672	0.577373	-0.0360414	0.000508928	0.116837	NegativeConsistent_NotSig	-0.0493648	0.386871	0.894467	-0.0905806	0.00652019	0.315283
bbscore	DLPFC	BM_44	20:g.60713332A>G	PSMA7	NegativeConsistent	-0.0412717	0.039205	0.557713	-0.0223252	0.000270791	0.0896341	NegativeConsistent_NotSig	-0.0643244	0.514627	0.926589	-0.0451374	0.0298706	0.472259
bbscore	PCC	BM_10	16:g.89629780G>A	RPL13	PositiveConsistent	0.0314428	0.00627109	0.497555	0.0357278	0.000316591	0.136105	PositiveConsistent_NotSig	0.15601	0.00178668	0.38655	0.0559305	0.0979645	0.712723
bbscore	PCC	BM_10	7:g.54610293A>G	VSTM2A	PositiveConsistent	0.0348207	0.040881	0.692637	0.0404537	7.60066e-05	0.10169	PositiveConsistent_NotSig	0.070182	0.314057	0.889917	0.0767479	0.0230938	0.549175
bbscore	PCC	BM_10	4:g.17486065T>C	QDPR	NegativeConsistent	-0.0443124	0.043356	0.69986	-0.0767146	2.39082e-05	0.0476046	NegativeConsistent_NotSig	-0.0887247	0.338485	0.897191	-0.303562	2.54235e-07	0.00251662
bbscore	PCC	BM_22	2:g.54888075G>A	SPTBN1	PositiveConsistent	0.0848062	0.000859006	0.251982	0.0768083	0.00013264	0.117716	PositiveConsistent_NotSig	0.330579	0.00596668	0.453761	0.0996548	0.108516	0.72799
bbscore	PCC	BM_22	5:g.176382995G>A	UIMC1	PositiveConsistent	0.0608791	0.00370742	0.376599	0.0572762	0.000236509	0.131207	PositiveConsistent_NotSig	0.163134	0.135894	0.795607	0.147808	0.00365947	0.358507
bbscore	PCC	BM_22	4:g.6293696C>G	WFS1	NegativeConsistent	-0.0598822	0.0104029	0.449828	-0.0392026	0.000182724	0.129598	NegativeConsistent_NotSig	-0.162989	0.0960266	0.754977	-0.0965373	0.00390907	0.358507
bbscore	PCC	BM_22	3:g.126754644G>C	PLXNA1	NegativeConsistent	-0.0742187	0.00748262	0.428999	-0.0551029	0.000164158	0.125316	NegativeConsistent_NotSig	-0.148666	0.186522	0.823362	-0.12107	0.00994967	0.445946
bbscore	PCC	BM_36	20:g.25288632G>A	ABHD12	PositiveConsistent	0.0706838	0.000801726	0.355495	0.03871	1.09459e-05	0.0300834	PositiveConsistent_NotSig	0.29529	0.00490238	0.529242	0.0920014	0.00143831	0.289823
bbscore	PCC	BM_44	3:g.120114914G>A	FSTL1	PositiveConsistent	0.0711311	0.0159705	0.481675	0.0704363	0.000165287	0.125316	PositiveConsistent_NotSig	0.165578	0.154318	0.76925	0.164152	0.00450549	0.370633
bbscore	PCC	BM_44	4:g.154256895C>T	TRIM2	NegativeConsistent	-0.026177	0.0359435	0.55283	-0.0333992	0.00010349	0.117716	NegativeConsistent_NotSig	-0.0424499	0.411075	0.901999	-0.0495588	0.1002	0.71431
bbscore	PCC	BM_44	16:g.5068750A>G	SEC14L5	NegativeConsistent	-0.0959804	0.00799166	0.405851	-0.106035	0.000141878	0.117716	NegativeConsistent_NotSig	-0.134175	0.340506	0.873502	-0.359757	7.0456e-05	0.105671
